# Supplementary material for: Agroecosystem vulnerability and driving factors in Northeast China
Source: PLoS One. 2026 Feb 12;21(2):e0339870. doi: 10.1371/journal.pone.0339870 (PMC12900346; doi:10.1371/journal.pone.0339870)
Supplement: S1 File — (ZIP) [file pone.0339870.s001.zip]

Archive with 18 entries (17 files):
- data .xlsx
- Figure.tif
- Figure2.tif
- Geodetector/
- Geodetector/.RData
- Geodetector/.Rhistory
- Geodetector/04 input.R
- Geodetector/13 input.R
- Geodetector/2004 ln.csv
- Geodetector/2004 output.png
- Geodetector/2004.csv
- Geodetector/2013 ln.csv
- Geodetector/2013 output.png
- Geodetector/2013.csv
- Geodetector/2022 ln.csv
- Geodetector/2022 output.png
- Geodetector/2022.csv
- Geodetector/22 input.R
