# Supplementary material for: Agroecosystem vulnerability and driving factors in Northeast China
Source: PLoS One. 2026 Feb 12;21(2):e0339870. doi: 10.1371/journal.pone.0339870 (PMC12900346; doi:10.1371/journal.pone.0339870)
Supplement: S1 File — (ZIP) [file pone.0339870.s001.zip › data .xlsx]

## Sheet: Vulnerability
2004																						Formula	Value
City	Altitude (m)	Elevation (m)	Dryness index (-)	Average annual precipitation (mm)	Average annual temperature (degrees)	Normalized vegetation factor (-)	Vegetation cover (%)	Agricultural power per unit area (kw/ha)	Irrigation index (%)	Agricultural fertilizer use per unit area (t/ha)	Nighttime Lighting Data (-)	GDP per capita (￥)	Population density (persons/km2)			F1	F2	F3	F4	F5		EVI	EVI	Normalized EVI				Normalized EVI
Harbin City	0.774056	0.703993	0.287598	0.714966	0.416667	0.0200645	0.0205269	0.765598	0.824888	0.130003	0.289446	0.299706	0.338577			-0.49976	-0.2079	0.76809	0.19146	-0.67572		-0.119147	-0.119147	0.456867	0.466867
Qiqihar City	0.813615	0.684603	0.77525	0.942861	0.333333	0.236431	0.126596	0.826117	0.787668	0.0298589	0.107396	0.0634144	0.239187			-0.54168	0.99567	0.85827	-0.5317	-0.12035		0.0468072	0.0468072	0.545643	0.555643			04	07	10	13	16	19	22			0 ≤ SEVI < 0.2	Slightly Vulnerable
Jixi City	0.788313	0.637035	0.666783	0.907915	0.324074	0.0997647	0.0131186	0.695023	0.748767	0.0226147	0.128314	0.127293	0.156828			-0.49619	0.64144	0.63376	-0.66561	-0.84679		-0.0933126	-0.0933126	0.470687	0.480687		Harbin City	0.466867	0.669941	0.529187	0.501806	0.226146	0.282552	0.48352			0.2 ≤ SEVI < 0.4	Mildly Vulnerable
Hegang City	0.840881	0.63725	0.917085	0.976567	0.268519	0.0224811	0.0167709	0.732842	0.705381	0.0476233	0.150677	0.114957	0.135764			-0.53065	1.13526	0.68073	-0.54821	-1.19498		-0.0344484	-0.0344484	0.502176	0.512176		Qiqihar City	0.555643	0.470198	0.551199	0.544827	0.368038	0.365661	0.53261			0.4 ≤ SEVI < 0.6	Moderately Vulnerable
Shuangyashan City	0.854344	0.816483	0.814305	0.955994	0.351852	0.0440614	0.00408977	0.811899	0.895628	0.0158201	0.150743	0.104547	0.121252			-0.77327	0.94627	1.10484	-0.45106	-0.78317		-0.0436315	-0.0436315	0.497264	0.507264		Jixi City	0.480687	0.353755	0.529402	0.471116	0.255607	0.25755	0.435866			0.6 ≤ SEVI < 0.8	Highly Vulnerable
Daqing City	0.529695	0.484637	0.827284	0.968627	0.37963	0.0964925	0.599733	0.759753	0.759417	0.101818	0.545146	1	0.227162			-0.54625	2.21864	-0.45816	3.08235	0.50876		0.421655	0.421655	0.746165	0.756165		Hegang City	0.512176	0.601674	0.564151	0.469033	0.356162	0.105916	0.37873			0.8 ≤ SEVI ≤ 1	Extreme Vulnerability
Yichun City	0.899273	0.754673	0.329407	0.720848	0.13374	0.110714	0	0.745366	0.863901	0	0.0612871	0.0892439	0.0691587			-0.98875	-0.16237	1.10639	-0.78528	-0.62148		-0.309881	-0.309881	0.354835	0.364835		Shuangyashan City	0.507264	0.606421	0.491372	0.486284	0.318869	0.214526	0.438249
Jiamusi City	0.68369	0.634572	1	1	0.296296	0.217556	0.0122108	0.831519	0.831054	0.0322162	0.156832	0.117253	0.136982			-0.8466	1.22534	0.49427	-0.34601	-0.58948		-0.0895395	-0.0895395	0.472705	0.482705		Daqing City	0.756165	0.787724	0.961455	0.718182	0.886133	0.552415	0.866711
Qitaihe City	0.384747	0.417964	0.58965	0.877928	0.305556	0.181724	0.0222364	0.766053	0.910314	0.108522	0.407163	0.15027	0.261235			-0.6929	0.42964	-0.48997	-0.03216	-0.66749		-0.286769	-0.286769	0.367199	0.377199		Yichun City	0.364835	0.5516	0.386211	0.340025	0.168987	0.156541	0.34518			04	07	10	13	16	19	22
Mudanjiang City	0.577125	0.7375	0.442804	0.810236	0.361111	0.459281	0.00823469	0.735178	0.844507	0.0711455	0.0771494	0.153725	0.120051			-0.83386	0.03505	0.63142	-0.59945	0.48736		-0.197769	-0.197769	0.414809	0.424809		Jiamusi City	0.482705	0.330036	0.498835	0.471726	0.26929	0.122658	0.390556		Heilongjiang Province	0.427864	0.482342	0.482696	0.440014	0.29363	0.213552	0.408649
Heihe City	0.771332	0.722241	0.450337	0.78833	0	0.10773	0.00675779	0.821347	0.980493	0.00430417	0.0210201	0.0445408	0.0424108			-1.39136	0.09956	0.75969	-0.71386	-0.65524		-0.449267	-0.449267	0.280272	0.290272		Qitaihe City	0.377199	0.487271	0.54044	0.459136	0.01	0.087542	0.303215		Jilin Province	0.453902	0.540453	0.377498	0.481771	0.466856	0.335544	0.375792
Suihua City	0.324074	0.459281	0.520179	0.848743	0.259259	0.188774	0.0839483	0.856045	0.827803	0.0752939	0.158483	0.0600524	0.294778			-0.80463	0.33518	-0.5319	-0.40852	-0.51662		-0.368243	-0.368243	0.323615	0.333615		Mudanjiang City	0.424809	0.477767	0.427331	0.404314	0.0738895	0.203541	0.34112		Liaoning Province	0.674599	0.700942	0.732168	0.704507	0.542238	0.693309	0.663308
Daxing'anling Prefecture	0.335326	0.540516	0.490148	0	0	0.0716261	0.0135159	0.952983	0.982256	0.710554	0	0.919358	0			-2.41145	-1.25982	-1.12439	2.36335	-0.26556		-0.973196	-0.973196	0	0.01		Heihe City	0.290272	0.510318	0.317253	0.327161	0.221529	0.145699	0.396307			0.518788	0.574579	0.530787	0.542097	0.434241	0.414135	0.482583		0.518788	0.574579	0.530787	0.542097	0.434241
Changchun City	0.538359	0.460984	0.368105	0.792097	0.527778	0.691749	0.0567528	0.848206	0.999888	0.861564	0.416307	0.3883	0.656603			-0.41853	-0.51394	-0.04435	1.04989	2.00166		0.0160564	0.0160564	0.529193	0.539193		Suihua City	0.333615	0.01	0.46821	0.516575	0.282567	0.271571	0.367228
Jilin City	0.782232	0.705341	0.119181	0.576668	0.432382	0.0222508	0.0107963	0.735483	0.999664	0.970338	0.206023	0.271302	0.292289			-0.51605	-1.14035	0.28293	0.18843	0.39325		-0.265322	-0.265322	0.378672	0.388672		Daxing'anling Prefecture	0.01	0.413742	0.01	0.01	0.37997	0.01	0.0331397											0.427864	0.482342	0.482696	0.440014	0.29363
Siping City	0.580185	0.676417	0.59899	0.736302	0.595563	0.0107963	0.110523	0.682047	0.999776	0.784548	0.200642	0.0914466	0.432396			-0.01779	0.09184	-0.20749	-0.23094	0.2509		-0.0242715	-0.0242715	0.50762	0.51762			0.427864	0.482342	0.482696	0.440014	0.29363	0.213552	0.408649											0.453902	0.540453	0.377498	0.481771	0.466856
Liaoyuan City	0.375432	0.246405	0.56452	0.52478	0.586124	0.00389575	0.0166196	0.746296	0.999888	0.806036	0.229668	0.081917	0.448442			-0.16776	-0.5391	-1.51729	-0.30572	-0.42876		-0.424171	-0.424171	0.293697	0.303697		Changchun City	0.539193	0.663353	0.487931	0.634431	0.408495	0.46248	0.545773											0.674599	0.700942	0.732168	0.704507	0.542238
Tonghua City	0	0.321867	0.31601	0.22267	0.580552	0.0166196	0.0222508	0.825482	0.999664	1	0.172263	0.116511	0.274948			-0.62497	-1.44596	-2.22124	-0.13115	-0.08719		-0.782932	-0.782932	0.101781	0.111781		Jilin City	0.388672	0.540991	0.281909	0.425697	0.393456	0.333465	0.352377
Baishan City	0.829487	0.757604	0.0110975	0.425984	0.432288	1	0.0208444	0.999412	1	0.536954	0.0779653	0.121079	0.135302			-1.19555	-1.6068	1.34492	-0.39289	2.89299		-0.277568	-0.277568	0.372121	0.382121		Siping City	0.51762	0.640216	0.368324	0.57156	0.393386	0.342208	0.345699
Songyuan City	0.828954	0.809918	0.64656	0.919962	0.500937	0.0208444	0.404588	0.526482	0.999552	0.733837	0.124222	0.130469	0.245132			0.21796	1.08426	0.32811	-0.25208	1.11317		0.352645	0.352645	0.709249	0.719249		Liaoyuan City	0.303697	0.368759	0.233365	0.321338	0.300362	0.197015	0.292206
Baicheng City	0.232908	0.342585	0.748828	0.952934	0.494732	0.110523	1	0.326493	0.999327	0.473355	0.0519313	0.052656	0.142336			0.76733	2.50484	-2.16218	-0.49045	2.07372		0.444774	0.444774	0.758533	0.768533		Tonghua City	0.111781	0.161707	0.143828	0.190311	0.25004	0.0653513	0.01		2004	0.518788	0.427864	0.453902	0.674599
Yanbian Chaoxianzu (Korean) Autonomous Prefecture	0.232908	0.342585	0.676946	0.963744	0.440614	0.368245	0.00389575	0.55269	0.809773	0.59825	0.0553457	0.0547427	0.0583889			-0.32695	0.31249	-1.29807	-1.10437	0.28153		-0.329669	-0.329669	0.34425	0.35425		Baishan City	0.382121	0.378818	0.164841	0.30821	0.460925	0.356588	0.286582		2007	0.574579	0.482342	0.540453	0.700942
Shenyang City	0.917355	0.642535	0.42535	0.569083	0.759259	0.0205269	0.0964925	0.952983	0.484753	0.514229	0.938622	0.532101	1			0.65716	-0.21805	1.21758	2.15178	-0.50264		0.521765	0.521765	0.799718	0.809718		Songyuan City	0.719249	0.89534	0.625224	0.728338	0.758198	0.55751	0.640201		2010	0.530787	0.482696	0.377498	0.732168
Dalian City	0.806882	0.453588	0.306807	0.542372	1	0.00823469	0.236431	0.0733205	0.653363	0.760224	0.779462	0.70572	0.834649			1.90505	-0.1142	-0.2302	1.28081	0.26812		0.718779	0.718779	0.905109	0.915109		Baicheng City	0.768533	0.799054	0.742988	0.657524	0.737646	0.430998	0.5684		2013	0.542097	0.440014	0.481771	0.704507
Anshan City	0.51649	0.242705	0.222374	0.407204	0.758674	0.0839483	0.0997647	0.523483	0.533408	0.622637	0.578083	0.568921	0.699923			0.78466	-0.8363	-0.90088	1.04397	-0.40031		0.061269	0.061269	0.553379	0.563379		Yanbian Chaoxianzu (Korean) Autonomous Prefecture	0.35425	0.415841	0.349072	0.498525	0.499197	0.274281	0.340889		2016	0.434241	0.29363	0.466856	0.542238
Fushun City	0.448841	0	0.295701	0.388781	0.622919	0	0.0224811	0.564312	0.520067	0.423964	0.250097	0.280531	0.369934			0.38481	-0.89852	-1.66214	-0.44425	-1.31606		-0.396873	-0.396873	0.3083	0.3183			0.453902	0.540453	0.377498	0.481771	0.466856	0.335544	0.375792		2019	0.414135	0.213552	0.335544	0.693309
Benxi City	0.707363	0.226583	0.115416	0.209883	0.676799	0.0167709	0.0440614	0.18828	0.518049	0.379359	0.249571	0.329569	0.3448			0.95219	-1.23354	-0.85709	-0.8371	-0.94323		-0.151021	-0.151021	0.439816	0.449816		Shenyang City	0.809718	1	0.970198	0.938426	0.620825	0.939235	0.908511		2022	0.482583	0.408649	0.375792	0.663308
Dandong City	0.918927	0.685605	0	0	0.693216	0.599733	0.0716261	0.435399	0.603363	0.755495	0.142591	0.174175	0.296264			0.50055	-2.02448	0.75954	-0.9322	1.73617		8.959e-05	8.959e-05	0.520652	0.530652		Dalian City	0.915109	0.850974	0.912535	0.840926	1	1	0.929963
Jinzhou City	0.811911	0.465678	0.372718	0.568783	0.806581	0.0135159	0.110714	0.584273	0.493049	0.37099	0.412502	0.148763	0.556739			1.00673	-0.25726	0.20953	-0.46535	-0.64348		0.235173	0.235173	0.646408	0.656408		Anshan City	0.563379	0.643819	0.727747	0.63268	0.469068	0.613723	0.531591
Yingkou City	0.77297	0.696036	0.322921	0.537124	0.826339	0.00408977	0.217556	0	0	0.821664	0.829754	0.216328	0.795165			2.66839	-0.15991	0.52057	-0.25354	-0.27616		0.896164	0.896164	1	1		Fushun City	0.3183	0.278422	0.495927	0.268145	0.23274	0.230486	0.241886
Fuxin City	0.816997	0.523376	0.578641	0.668899	0.71277	0.0122108	0.181724	0.630528	0.78139	0.238803	0.20241	0.0475782	0.3449			0.44877	0.3752	0.13348	-0.83638	-0.36111		0.125886	0.125886	0.587946	0.597946		Benxi City	0.449816	0.380773	0.535501	0.30479	0.339421	0.45146	0.378769
Liaoyang City	1	1	0.29552	0.471522	0.728719	0.0222364	0.0712098	0.641202	0.365359	0.605646	0.871963	0.263489	0.717972			1.07828	-0.54443	1.9703	0.77413	-0.23118		0.615475	0.615475	0.849848	0.859848		Dandong City	0.530652	0.470624	0.468087	0.321808	0.42977	0.508821	0.427503			04	07	10	13	16	19	22
Panjin City	0.787706	0.570669	0.378521	0.581227	0.819527	0.0131186	0.10773	0.549322	0.0813901	0.532176	1	0.580885	0.571244			1.34999	-0.12199	0.68376	1.42677	-0.86003		0.596857	0.596857	0.839888	0.849888		Jinzhou City	0.656408	0.727965	0.742248	0.844821	0.56667	0.709984	0.716948		Harbin City	0.466867	0.669941	0.529187	0.501806	0.226146	0.282552	0.48352
Tieling City	0.462564	0.447096	0.525537	0.591555	0.63689	0.00675779	0.0200645	0.708407	0.625112	0.51934	0.273009	0.0618146	0.430422			0.25378	-0.29816	-0.60761	-0.57189	-0.8052		-0.163844	-0.163844	0.432957	0.442957		Yingkou City	1	0.86904	1.00259	0.96697	0.962343	1.03808	0.956143		Qiqihar City	0.555643	0.470198	0.551199	0.544827	0.368038	0.365661	0.53261
Chaoyang City	0.741139	0.415386	0.740828	0.782229	0.794907	0.544581	0.459281	0.719691	0.484305	0.395654	0.192862	0	0.316286			0.87238	1.05392	0.01386	-0.80722	1.65028		0.508777	0.508777	0.79277	0.80277		Fuxin City	0.597946	0.693917	0.57441	0.677636	0.347136	0.618582	0.602969		Jixi City	0.480687	0.353755	0.529402	0.471116	0.255607	0.25755	0.435866
Huludao City	0.549344	0.560811	0.465058	0.652799	0.859874	0.126596	0.188774	0.60085	0.632735	0.419614	0.306206	0.144659	0.487594			0.77693	0.09851	-0.1891	-0.41554	0.13431		0.218708	0.218708	0.6376	0.6476		Liaoyang City	0.859848	0.990286	0.898077	0.863268	0.624064	0.933458	0.837752		Hegang City	0.512176	0.601674	0.564151	0.469033	0.356162	0.105916	0.37873
																											Panjin City	0.849888	0.917358	1	1	0.837836	0.985364	1		Shuangyashan City	0.507264	0.606421	0.491372	0.486284	0.318869	0.214526	0.438249
2007																											Tieling City	0.442957	0.481607	0.501977	0.494384	0.218037	0.286876	0.360472		Daqing City	0.756165	0.787724	0.961455	0.718182	0.886133	0.552415	0.866711
City	Altitude (m)	Elevation (m)	Dryness index (-)	Average annual precipitation (mm)	Average annual temperature (degrees)	Normalized vegetation factor (-)	Vegetation cover (%)	Agricultural power per unit area (kw/ha)	Irrigation index (%)	Agricultural fertilizer use per unit area (t/ha)	Nighttime Lighting Data (-)	GDP per capita (￥)	Population density (persons/km2)			F1	F2	F3	F4	F5		EVI	EVI				Chaoyang City	0.80277	0.793712	0.759274	0.882924	0.473497	0.700888	0.744192		Yichun City	0.364835	0.5516	0.386211	0.340025	0.168987	0.156541	0.34518
Harbin City	0.774056	0.703993	0.61259	0.887692	0.445545	0.0205269	0.0313342	0.881866	0.951626	0.16434	0.270916	0.285676	0.33679			-0.15372	-0.12949	0.93101	0.54744	-0.20569		0.146259	0.146259	0.659941	0.669941		Huludao City	0.6476	0.714692	0.661785	0.826315	0.469926	0.689366	0.649617		Jiamusi City	0.482705	0.330036	0.498835	0.471726	0.26929	0.122658	0.390556
Qiqihar City	0.813615	0.684603	0.82902	0.963279	0.366337	0.126596	0.0905454	0.46491	0.613461	0.0473018	0.0965406	0.0419229	0.240554			-0.59557	0.15746	0.96064	-1.37002	-0.8744		-0.186545	-0.186545	0.460198	0.470198			0.674599	0.700942	0.732168	0.704507	0.542238	0.693309	0.663308		Qitaihe City	0.377199	0.487271	0.54044	0.459136	0.01	0.087542	0.303215
Jixi City	0.788313	0.637035	0.34969	0.73843	0.29703	0.0131186	0.0131651	0.56849	0.76692	0.0581095	0.128777	0.101842	0.150695			-0.75974	-0.77081	0.59264	-0.83055	-0.42421		-0.380557	-0.380557	0.343755	0.353755			04	07	10	13	16	19	22		Mudanjiang City	0.424809	0.477767	0.427331	0.404314	0.0738895	0.203541	0.34112
Hegang City	0.840881	0.63725	0.73849	0.927107	0.29703	0.0167709	0.0330798	0.962347	0.966912	0.0931264	0.132675	0.105043	0.131984			-0.73181	-0.03043	1.01064	0.73609	-0.71333		0.0325164	0.0325164	0.591674	0.601674		Heilongjiang Province	Moderately Vulnerable	Moderately Vulnerable	Moderately Vulnerable	Moderately Vulnerable	Mildly Vulnerable	Mildly Vulnerable	Moderately Vulnerable		Heihe City	0.290272	0.510318	0.317253	0.327161	0.221529	0.145699	0.396307
Shuangyashan City	0.854344	0.816483	0.553761	0.858621	0.366337	0.00408977	0.00852912	0.942244	0.976489	0.0673203	0.162642	0.0999208	0.11397			-0.67076	-0.31197	1.27248	0.73617	-0.57762		0.0404243	0.0404243	0.596421	0.606421		Harbin City	Moderately Vulnerable	Highly Vulnerable	Moderately Vulnerable	Moderately Vulnerable	Mildly Vulnerable	Mildly Vulnerable	Moderately Vulnerable		Suihua City	0.333615	0.01	0.46821	0.516575	0.282567	0.271571	0.367228
Daqing City	0.529695	0.484637	0.79201	0.96101	0.415842	0.599733	0.538928	0.497376	0.501202	0.0982869	0.496563	1	0.231602			-0.49222	2.17919	0.19638	-1.58738	1.98843		0.342504	0.342504	0.777724	0.787724		Qiqihar City	Moderately Vulnerable	Moderately Vulnerable	Moderately Vulnerable	Moderately Vulnerable	Mildly Vulnerable	Mildly Vulnerable	Moderately Vulnerable		Daxing'anling Prefecture	0.01	0.413742	0.01	0.01	0.37997	0.01	0.0331397
Yichun City	0.899273	0.754673	0.575681	0.85675	0.145176	0	6.0861e-05	1	0.988207	0	0.0614255	0.0705512	0.0663797			-1.15298	-0.33424	1.34711	0.82205	-0.57229		-0.0509152	-0.0509152	0.5416	0.5516		Jixi City	Moderately Vulnerable	Mildly Vulnerable	Moderately Vulnerable	Moderately Vulnerable	Mildly Vulnerable	Mildly Vulnerable	Moderately Vulnerable		Changchun City	0.539193	0.663353	0.487931	0.634431	0.408495	0.46248	0.545773
Jiamusi City	0.68369	0.634572	0.74162	0.931173	0.287129	0.0122108	0.0213541	0.414419	0.557463	0.075478	0.143459	0.0959779	0.1356			-0.90703	-0.25919	0.69858	-1.73735	-0.6446		-0.420077	-0.420077	0.320036	0.330036		Hegang City	Moderately Vulnerable	Highly Vulnerable	Moderately Vulnerable	Moderately Vulnerable	Mildly Vulnerable	Slightly Vulnerable	Mildly Vulnerable		Jilin City	0.388672	0.540991	0.281909	0.425697	0.393456	0.333465	0.352377
Qitaihe City	0.384747	0.417964	0.482981	0.820851	0.326733	0.0222364	0.0356915	0.98365	0.972996	0.0952636	0.418525	0.123393	0.259279			-0.23803	-0.33853	-0.32389	0.63466	-0.73358		-0.158099	-0.158099	0.477271	0.487271		Shuangyashan City	Moderately Vulnerable	Highly Vulnerable	Moderately Vulnerable	Moderately Vulnerable	Mildly Vulnerable	Mildly Vulnerable	Moderately Vulnerable		Siping City	0.51762	0.640216	0.368324	0.57156	0.393386	0.342208	0.345699
Mudanjiang City	0.577125	0.7375	0.389407	0.764768	0.386139	0.00823469	0.0183939	0.940446	0.973898	0.0898848	0.0780614	0.122854	0.117002			-0.79391	-0.50585	0.44022	0.65329	-0.51277		-0.173934	-0.173934	0.467767	0.477767		Daqing City	Highly Vulnerable	Highly Vulnerable	Extreme Vulnerability	Highly Vulnerable	Extreme Vulnerability	Moderately Vulnerable	Extreme Vulnerability		Liaoyuan City	0.303697	0.368759	0.233365	0.321338	0.300362	0.197015	0.292206
Heihe City	0.771332	0.722241	0.74364	0.921058	0	0.00675779	0.0168677	0.963358	1	0.0288225	0.0261979	0.0296392	0.0413095			-1.51546	-0.08648	1.19154	0.74404	-0.61125		-0.119698	-0.119698	0.500318	0.510318		Yichun City	Mildly Vulnerable	Moderately Vulnerable	Mildly Vulnerable	Mildly Vulnerable	Slightly Vulnerable	Slightly Vulnerable	Mildly Vulnerable		Tonghua City	0.111781	0.161707	0.143828	0.190311	0.25004	0.0653513	0.01
Suihua City	0.34969	0.46491	0.64951	0.90271	0.306931	0.0839483	0.0733837	0	0	0.106738	0.148458	0	0.297568			-0.72069	-0.36838	-0.49151	-4.26789	-1.02148		-0.953309	-0.953309	0	0.01		Jiamusi City	Moderately Vulnerable	Mildly Vulnerable	Moderately Vulnerable	Moderately Vulnerable	Mildly Vulnerable	Slightly Vulnerable	Mildly Vulnerable		Baishan City	0.382121	0.378818	0.164841	0.30821	0.460925	0.356588	0.286582
Daxing'anling Prefecture	0.335326	0.540516	0.874636	0	0	0.0135159	0.00340878	0.786188	0.997673	0.729084	0	0.944277	0			-2.37602	-0.18591	-0.30158	0.42845	3.78471		-0.280609	-0.280609	0.403742	0.413742		Qitaihe City	Mildly Vulnerable	Moderately Vulnerable	Moderately Vulnerable	Moderately Vulnerable	Slightly Vulnerable	Slightly Vulnerable	Mildly Vulnerable		Songyuan City	0.719249	0.89534	0.625224	0.728338	0.758198	0.55751	0.640201
Changchun City	0.538359	0.460984	0.515438	0.858301	0.445545	0.0567528	0.0695009	0.878022	0.926425	0.841307	0.407563	0.342359	0.661389			0.48874	-0.01008	-0.57301	0.81145	0.21969		0.135283	0.135283	0.653353	0.663353		Mudanjiang City	Moderately Vulnerable	Moderately Vulnerable	Moderately Vulnerable	Moderately Vulnerable	Slightly Vulnerable	Mildly Vulnerable	Mildly Vulnerable		Baicheng City	0.768533	0.799054	0.742988	0.657524	0.737646	0.430998	0.5684
Jilin City	0.782232	0.705341	0.235943	0.660429	0.405941	0.0107963	0.010245	0.863459	0.892774	0.850347	0.190242	0.260552	0.288058			-0.36696	-0.60471	0.04393	0.7525	0.52908		-0.0685929	-0.0685929	0.530991	0.540991		Heihe City	Mildly Vulnerable	Moderately Vulnerable	Mildly Vulnerable	Mildly Vulnerable	Mildly Vulnerable	Slightly Vulnerable	Mildly Vulnerable		Yanbian Chaoxianzu (Korean) Autonomous Prefecture	0.35425	0.415841	0.349072	0.498525	0.499197	0.274281	0.340889
Siping City	0.580185	0.676417	0.485914	0.851922	0.554455	0.110523	0.150031	0.890893	0.915383	0.746569	0.192039	0.108733	0.432093			0.11644	0.15066	-0.28006	0.89657	-0.38374		0.0967321	0.0967321	0.630216	0.640216		Suihua City	Mildly Vulnerable	Slightly Vulnerable	Moderately Vulnerable	Moderately Vulnerable	Mildly Vulnerable	Mildly Vulnerable	Mildly Vulnerable		Shenyang City	0.809718	1	0.970198	0.938426	0.620825	0.939235	0.908511
Liaoyuan City	0.375432	0.246405	0.183793	0.628555	0.455446	0.0166196	0.0346387	0.831636	0.942763	0.901372	0.232207	0.163985	0.4362			0.09162	-0.73839	-1.75102	0.65601	-0.11816		-0.355559	-0.355559	0.358759	0.368759		Daxing'anling Prefecture	Slightly Vulnerable	Moderately Vulnerable	Slightly Vulnerable	Slightly Vulnerable	Mildly Vulnerable	Slightly Vulnerable	Slightly Vulnerable		Dalian City	0.915109	0.850974	0.912535	0.840926	1	1	0.929963
Tonghua City	0	0.321867	0	0.367988	0.465347	0.0222508	0.0106649	0.786552	0.859724	1	0.165901	0.130504	0.269295			-0.43629	-1.08623	-2.56095	0.30453	0.27352		-0.700541	-0.700541	0.151707	0.161707		Jilin Province	Moderately Vulnerable	Moderately Vulnerable	Mildly Vulnerable	Moderately Vulnerable	Moderately Vulnerable	Mildly Vulnerable	Mildly Vulnerable		Anshan City	0.563379	0.643819	0.727747	0.63268	0.469068	0.613723	0.531591
Baishan City	0.829487	0.757604	0.0286555	0.390464	0.29703	0.0208444	0.00728636	0.626316	0.974085	0.563662	0.09144	0.176235	0.131369			-0.8981	-1.16566	0.20791	0.17459	0.76475		-0.338798	-0.338798	0.368818	0.378818		Changchun City	Moderately Vulnerable	Highly Vulnerable	Moderately Vulnerable	Highly Vulnerable	Moderately Vulnerable	Moderately Vulnerable	Moderately Vulnerable		Fushun City	0.3183	0.278422	0.495927	0.268145	0.23274	0.230486	0.241886
Songyuan City	0.828954	0.809918	0.90579	1	0.49505	0.404588	0.537057	0.782075	0.822429	0.749209	0.134395	0.234148	0.239971			-0.40061	1.95345	0.53849	0.6271	0.29571		0.52181	0.52181	0.88534	0.89534		Jilin City	Mildly Vulnerable	Moderately Vulnerable	Mildly Vulnerable	Moderately Vulnerable	Mildly Vulnerable	Mildly Vulnerable	Mildly Vulnerable		Benxi City	0.449816	0.380773	0.535501	0.30479	0.339421	0.45146	0.378769
Baicheng City	0.232908	0.342585	0.892971	0.996675	0.485149	1	1	0.774481	0.7377	0.552832	0.0466525	0.0583854	0.139677			-0.55249	3.69797	-1.8368	0.26303	-0.43142		0.361383	0.361383	0.789054	0.799054		Siping City	Moderately Vulnerable	Highly Vulnerable	Mildly Vulnerable	Moderately Vulnerable	Mildly Vulnerable	Mildly Vulnerable	Mildly Vulnerable		Dandong City	0.530652	0.470624	0.468087	0.321808	0.42977	0.508821	0.427503
Yanbian Chaoxianzu (Korean) Autonomous Prefecture	0.232908	0.342585	0.79854	0.89908	0.428571	0.364236	0.00960307	0.828023	0.90321	0.615233	0.0605709	0.0521509	0.0575723			-0.8389	0.63016	-1.32046	0.46374	-0.75101		-0.277112	-0.277112	0.405841	0.415841		Liaoyuan City	Mildly Vulnerable	Mildly Vulnerable	Mildly Vulnerable	Mildly Vulnerable	Mildly Vulnerable	Slightly Vulnerable	Mildly Vulnerable		Jinzhou City	0.656408	0.727965	0.742248	0.844821	0.56667	0.709984	0.716948
Shenyang City	0.917355	0.642535	0.523829	0.708333	0.673267	0.0964925	0.130476	0.786188	0.853527	0.266233	0.965841	0.636039	1			1.89476	0.01505	1.07492	0.15956	0.95926		0.712853	0.712853	1	1		Tonghua City	Slightly Vulnerable	Slightly Vulnerable	Slightly Vulnerable	Slightly Vulnerable	Mildly Vulnerable	Slightly Vulnerable	Slightly Vulnerable		Yingkou City	1	0.86904	1.00259	0.96697	0.962343	1.03808	0.956143
Dalian City	0.806882	0.453588	0.355659	0.410876	1	0.236431	0.225841	0.42962	0.885788	0.443716	0.738034	0.738302	0.840088			1.88022	-0.03635	-0.1582	-0.5346	1.51876		0.447889	0.447889	0.840974	0.850974		Baishan City	Mildly Vulnerable	Mildly Vulnerable	Slightly Vulnerable	Mildly Vulnerable	Moderately Vulnerable	Mildly Vulnerable	Mildly Vulnerable		Fuxin City	0.597946	0.693917	0.57441	0.677636	0.347136	0.618582	0.602969
Anshan City	0.51649	0.242705	0.350372	0.455356	0.90099	0.0997647	0.112766	0.773845	0.868362	0.339665	0.557335	0.515157	0.690701			1.41754	-0.44237	-0.98715	0.04438	0.41016		0.102736	0.102736	0.633819	0.643819		Songyuan City	Highly Vulnerable	Extreme Vulnerability	Highly Vulnerable	Highly Vulnerable	Highly Vulnerable	Moderately Vulnerable	Highly Vulnerable		Liaoyang City	0.859848	0.990286	0.898077	0.863268	0.624064	0.933458	0.837752
Fushun City	0.448841	0	0.0700547	0.491589	0.554455	0.0224811	0.0309827	0.812652	0.860362	0.239648	0.244674	0.280334	0.359633			0.25182	-1.11111	-1.69447	-0.10873	-0.35391		-0.506075	-0.506075	0.268422	0.278422		Baicheng City	Highly Vulnerable	Highly Vulnerable	Highly Vulnerable	Highly Vulnerable	Highly Vulnerable	Moderately Vulnerable	Moderately Vulnerable		Panjin City	0.849888	0.917358	1	1	0.837836	0.985364	1
Benxi City	0.707363	0.226583	0.120862	0.300833	0.693069	0.0440614	0.0471179	0.606898	0.879479	0.167712	0.257532	0.391797	0.335665			0.33163	-1.15518	-0.78439	-0.49514	0.39557		-0.335541	-0.335541	0.370773	0.380773		Yanbian Chaoxianzu (Korean) Autonomous Prefecture	Mildly Vulnerable	Moderately Vulnerable	Mildly Vulnerable	Moderately Vulnerable	Moderately Vulnerable	Mildly Vulnerable	Mildly Vulnerable		Tieling City	0.442957	0.481607	0.501977	0.494384	0.218037	0.286876	0.360472
Dandong City	0.918927	0.685605	0.13626	0	0.792079	0.0716261	0.0530308	0.599113	0.872869	0.30302	0.135575	0.19049	0.291743			0.17987	-1.27053	0.1341	-0.241	0.69105		-0.185834	-0.185834	0.460624	0.470624		Liaoning Province	Highly Vulnerable	Highly Vulnerable	Highly Vulnerable	Highly Vulnerable	Moderately Vulnerable	Highly Vulnerable	Highly Vulnerable		Chaoyang City	0.80277	0.793712	0.759274	0.882924	0.473497	0.700888	0.744192
Jinzhou City	0.811911	0.465678	0.740189	0.756012	0.871287	0.110714	0.101066	0.748024	0.843123	0.317445	0.381631	0.168551	0.557324			1.11673	0.05247	0.13509	0.10158	-0.75491		0.242937	0.242937	0.717965	0.727965		Shenyang City	Extreme Vulnerability	Extreme Vulnerability	Extreme Vulnerability	Extreme Vulnerability	Highly Vulnerable	Extreme Vulnerability	Extreme Vulnerability		Huludao City	0.6476	0.714692	0.661785	0.826315	0.469926	0.689366	0.649617
Yingkou City	0.77297	0.696036	0.704538	0.627208	0.861386	0.217556	0.22375	0.475064	0.697251	0.552512	0.853484	0.282794	0.785945			1.7109	0.38315	0.40191	-0.72379	0.37143		0.47799	0.47799	0.85904	0.86904		Dalian City	Extreme Vulnerability	Extreme Vulnerability	Extreme Vulnerability	Extreme Vulnerability	Extreme Vulnerability	Extreme Vulnerability	Extreme Vulnerability
Fuxin City	0.816997	0.523376	0.780118	0.851052	0.683168	0.181724	0.168365	0.798815	0.930669	0.250132	0.196416	0.0372555	0.337531			0.33409	0.39673	0.28702	0.44934	-1.02587		0.186208	0.186208	0.683917	0.693917		Anshan City	Moderately Vulnerable	Highly Vulnerable	Highly Vulnerable	Highly Vulnerable	Moderately Vulnerable	Highly Vulnerable	Moderately Vulnerable
Liaoyang City	1	1	0.521417	0.544017	0.792079	0.0712098	0.121932	0.831627	0.77383	0.313692	0.941532	0.299088	0.705529			1.57454	-0.16097	1.67971	0.24455	0.53456		0.680005	0.680005	0.980286	0.990286		Fushun City	Mildly Vulnerable	Mildly Vulnerable	Moderately Vulnerable	Mildly Vulnerable	Mildly Vulnerable	Mildly Vulnerable	Mildly Vulnerable
Panjin City	0.787706	0.570669	0.918452	0.71745	0.70297	0.10773	0.0743022	0.78229	0.705626	0.30435	1	0.595093	0.573861			1.20925	0.39246	0.95157	-0.26209	0.9093		0.558497	0.558497	0.907358	0.917358		Benxi City	Moderately Vulnerable	Mildly Vulnerable	Moderately Vulnerable	Mildly Vulnerable	Mildly Vulnerable	Moderately Vulnerable	Mildly Vulnerable
Tieling City	0.462564	0.447096	0.261168	0.706748	0.80198	0.0200645	0.0325866	0.837103	0.894539	0.342522	0.284369	0.09158	0.427304			0.6935	-0.71083	-0.8192	0.3307	-1.00052		-0.167535	-0.167535	0.471607	0.481607		Dandong City	Moderately Vulnerable	Moderately Vulnerable	Moderately Vulnerable	Mildly Vulnerable	Moderately Vulnerable	Moderately Vulnerable	Moderately Vulnerable
Chaoyang City	0.741139	0.415386	1	0.851328	0.792079	0.459281	0.304371	0.843519	0.849132	0.224782	0.223309	0.0338686	0.312213			0.49997	1.36507	-0.11266	0.40246	-1.11649		0.352481	0.352481	0.783712	0.793712		Jinzhou City	Highly Vulnerable	Highly Vulnerable	Highly Vulnerable	Extreme Vulnerability	Moderately Vulnerable	Highly Vulnerable	Highly Vulnerable
Huludao City	0.549344	0.560811	0.90545	0.744537	0.910891	0.188774	0.13836	0.731826	0.889356	0.277926	0.286208	0.120495	0.486699			0.80966	0.43987	-0.10053	0.17425	-0.8187		0.220822	0.220822	0.704692	0.714692		Yingkou City	Extreme Vulnerability	Extreme Vulnerability	Extreme Vulnerability	Extreme Vulnerability	Extreme Vulnerability	Extreme Vulnerability	Extreme Vulnerability
																											Fuxin City	Moderately Vulnerable	Highly Vulnerable	Moderately Vulnerable	Highly Vulnerable	Mildly Vulnerable	Highly Vulnerable	Highly Vulnerable
2010																											Liaoyang City	Extreme Vulnerability	Extreme Vulnerability	Extreme Vulnerability	Extreme Vulnerability	Highly Vulnerable	Extreme Vulnerability	Extreme Vulnerability
City	Altitude (m)	Elevation (m)	Dryness index (-)	Average annual precipitation (mm)	Average annual temperature (degrees)	Normalized vegetation factor (-)	Vegetation cover (%)	Agricultural power per unit area (kw/ha)	Irrigation index (%)	Agricultural fertilizer use per unit area (t/ha)	Nighttime Lighting Data (-)	GDP per capita (￥)	Population density (persons/km2)			F1	F2	F3	F4	F5		EVI	EVI				Panjin City	Extreme Vulnerability	Extreme Vulnerability	Extreme Vulnerability	Extreme Vulnerability	Extreme Vulnerability	Extreme Vulnerability	Extreme Vulnerability
Harbin City	0.774056	0.703993	0.616763	0.838381	0.365492	0.0313342	0.0370897	0.756374	0.83222	0.17306	0.262671	0.267857	0.333751			-0.27313	-0.52494	0.57801	0.62079	0.17693		-0.0439908	-0.0439908	0.519187	0.529187		Tieling City	Moderately Vulnerable	Moderately Vulnerable	Moderately Vulnerable	Moderately Vulnerable	Mildly Vulnerable	Mildly Vulnerable	Mildly Vulnerable
Qiqihar City	0.813615	0.684603	0.942077	0.977666	0.243043	0.0905454	0.0813075	0.927866	0.764494	0.0274156	0.119894	0.041022	0.23736			-0.53829	-0.16506	1.24087	0.61691	-0.48919		-0.00447395	-0.00447395	0.541199	0.551199		Chaoyang City	Extreme Vulnerability	Highly Vulnerable	Highly Vulnerable	Extreme Vulnerability	Moderately Vulnerable	Highly Vulnerable	Highly Vulnerable
Jixi City	0.788313	0.637035	0.778324	0.925438	0.309833	0.0131651	0.0209822	0.805132	0.671119	0.0121317	0.1216	0.104473	0.14707			-0.39501	-0.41075	1.00788	0.47774	-0.37991		-0.0436034	-0.0436034	0.519402	0.529402		Huludao City	Highly Vulnerable	Highly Vulnerable	Highly Vulnerable	Extreme Vulnerability	Moderately Vulnerable	Highly Vulnerable	Highly Vulnerable
Hegang City	0.840881	0.63725	0.728674	0.890239	0.231911	0.0330798	0.0188899	0.813369	0.370959	0.130593	0.152701	0.115033	0.129759			-0.32897	-0.1136	0.76222	0.71689	-0.32888		0.0187775	0.0187775	0.554151	0.564151
Shuangyashan City	0.854344	0.816483	0.880033	0.965852	0.343228	0.00852912	0.00789409	0.860092	0.863478	0.063114	0.175365	0.149879	0.113233			-0.69976	-0.48308	0.93558	1.11804	-0.14787		-0.111875	-0.111875	0.481372	0.491372
Daqing City	0.529695	0.484637	0.875031	0.966447	0.320965	0.538928	0.644682	0.769984	0.170585	0.090387	0.456166	1	0.233901			-0.19218	2.11737	1.27678	-0.38525	2.85209		0.732015	0.732015	0.951455	0.961455			4	7	10	13	16	19	22
Yichun City	0.899273	0.754673	0.699046	0.863068	0.0928318	6.0861e-05	0	0.924262	0.892332	0	0.055515	0.0367912	0.0650798			-0.98217	-0.6774	0.79528	1.03424	-0.46366		-0.300661	-0.300661	0.376211	0.386211		Harbin City	Moderately Vulnerable	Highly Vulnerable	Moderately Vulnerable	Moderately Vulnerable	Mildly Vulnerable	Mildly Vulnerable	Moderately Vulnerable
Jiamusi City	0.68369	0.634572	1	1	0.220779	0.0213541	0.0182326	0.948925	0.763559	0.0829792	0.170541	0.0843736	0.135513			-0.69928	-0.38255	1.31703	0.23554	-0.19332		-0.0984781	-0.0984781	0.488835	0.498835		Qiqihar City	Moderately Vulnerable	Moderately Vulnerable	Moderately Vulnerable	Moderately Vulnerable	Mildly Vulnerable	Mildly Vulnerable	Moderately Vulnerable
Qitaihe City	0.384747	0.417964	0.802314	0.932206	0.265306	0.0356915	0.0331966	0.907479	0.938018	0.0016274	0.373989	0.223242	0.265416			-0.25048	-0.74389	1.6442	-1.17208	0.37034		-0.0237893	-0.0237893	0.53044	0.54044		Jixi City	Moderately Vulnerable	Mildly Vulnerable	Moderately Vulnerable	Moderately Vulnerable	Mildly Vulnerable	Mildly Vulnerable	Moderately Vulnerable
Mudanjiang City	0.577125	0.7375	0.707197	0.885872	0.343228	0.0183939	0.015789	0.8827	0.862677	0.0600143	0.107304	0.164495	0.115547			-0.74135	-0.53285	0.79107	0.28144	-0.20513		-0.226841	-0.226841	0.417331	0.427331		Hegang City	Moderately Vulnerable	Highly Vulnerable	Moderately Vulnerable	Moderately Vulnerable	Mildly Vulnerable	Slightly Vulnerable	Mildly Vulnerable
Heihe City	0.771332	0.722241	0.731382	0.870639	0	0.0168677	0.00158948	1	1	0.0266912	0.0383992	0.0265714	0.0332594			-1.27915	-0.71385	0.85239	0.66009	-0.3801		-0.424453	-0.424453	0.307253	0.317253		Shuangyashan City	Moderately Vulnerable	Highly Vulnerable	Moderately Vulnerable	Moderately Vulnerable	Mildly Vulnerable	Mildly Vulnerable	Moderately Vulnerable			04	07	10	13	16	19	22
Suihua City	0.268415	0.453289	0.791535	0.921927	0.179274	0.0733837	0.0567283	0.99195	0.77331	0.115974	0.161745	0	0.299601			-0.47832	-0.36225	1.30657	-1.22375	-0.54713		-0.153456	-0.153456	0.45821	0.46821		Daqing City	Highly Vulnerable	Highly Vulnerable	Extreme Vulnerability	Highly Vulnerable	Extreme Vulnerability	Moderately Vulnerable	Extreme Vulnerability		Heilongjiang Province	Moderately Vulnerable	Moderately Vulnerable	Moderately Vulnerable	Moderately Vulnerable	Mildly Vulnerable	Mildly Vulnerable	Moderately Vulnerable
Daxing'anling Prefecture	0.335326	0.540516	1	0	0	0.00340878	0.00340878	0.671797	1	0.737329	0	0.929802	0			-2.49644	-0.65478	-1.1959	-0.33899	3.50432		-0.976032	-0.976032	0	0.01		Yichun City	Mildly Vulnerable	Moderately Vulnerable	Mildly Vulnerable	Mildly Vulnerable	Slightly Vulnerable	Slightly Vulnerable	Mildly Vulnerable		Jilin Province	Moderately Vulnerable	Moderately Vulnerable	Mildly Vulnerable	Moderately Vulnerable	Moderately Vulnerable	Mildly Vulnerable	Mildly Vulnerable
Changchun City	0.538359	0.460984	0.366563	0.676446	0.437848	0.0695009	0.0921769	0.807155	0.781325	0.823775	0.422225	0.344615	0.662631			0.05453	-0.29965	-0.38313	-0.4863	0.29975		-0.118053	-0.118053	0.477931	0.487931		Jiamusi City	Moderately Vulnerable	Mildly Vulnerable	Moderately Vulnerable	Moderately Vulnerable	Mildly Vulnerable	Slightly Vulnerable	Mildly Vulnerable		Liaoning Province	Highly Vulnerable	Highly Vulnerable	Highly Vulnerable	Highly Vulnerable	Moderately Vulnerable	Highly Vulnerable	Highly Vulnerable
Jilin City	0.782232	0.705341	0.168494	0.417226	0.429499	0.010245	0.027635	0.717752	0.68942	0.864066	0.18574	0.317615	0.284926			-0.66366	-0.35467	-1.55955	0.94143	0.00863		-0.487902	-0.487902	0.271909	0.281909		Qitaihe City	Mildly Vulnerable	Moderately Vulnerable	Moderately Vulnerable	Moderately Vulnerable	Slightly Vulnerable	Slightly Vulnerable	Mildly Vulnerable
Siping City	0.580185	0.676417	0.26551	0.582793	0.541744	0.150031	0.0796577	0.910555	0.744323	0.826002	0.19955	0.113912	0.433354			-0.3672	0.01533	-0.98694	0.26405	-0.90442		-0.33277	-0.33277	0.358324	0.368324		Mudanjiang City	Moderately Vulnerable	Moderately Vulnerable	Moderately Vulnerable	Moderately Vulnerable	Slightly Vulnerable	Mildly Vulnerable	Mildly Vulnerable			04	07	10	13	16	19	22
Liaoyuan City	0.375432	0.246405	0.0853989	0.290115	0.456401	0.0346387	0.0451007	0.551029	0.788271	1	0.220085	0.225945	0.431343			-0.28462	-0.4762	-1.65327	-1.22606	-0.24439		-0.575048	-0.575048	0.223365	0.233365		Heihe City	Mildly Vulnerable	Moderately Vulnerable	Mildly Vulnerable	Mildly Vulnerable	Mildly Vulnerable	Slightly Vulnerable	Mildly Vulnerable		Slightly Vulnerable	0.0555556	0.0555556	0.0833333	0.0555556	0.0833333	0.222222	0.0555556
Tonghua City	0	0.321867	0	0.0740866	0.487941	0.0106649	0.0274157	0.67211	0.573337	0.976009	0.147552	0.166088	0.257492			-0.50336	-0.41365	-1.897	-1.75792	-0.47443		-0.735785	-0.735785	0.133828	0.143828		Suihua City	Mildly Vulnerable	Slightly Vulnerable	Moderately Vulnerable	Moderately Vulnerable	Mildly Vulnerable	Mildly Vulnerable	Mildly Vulnerable		Mildly Vulnerable	0.25	0.166667	0.166667	0.194444	0.472222	0.333333	0.416667
Baishan City	0.829487	0.757604	0.0967088	0.281067	0.297774	0.00728636	0.0172665	0.448576	0.942693	0.596336	0.0841708	0.230198	0.128273			-1.02904	-0.64014	-1.81821	1.258	-0.09544		-0.698062	-0.698062	0.154841	0.164841		Daxing'anling Prefecture	Slightly Vulnerable	Moderately Vulnerable	Slightly Vulnerable	Slightly Vulnerable	Mildly Vulnerable	Slightly Vulnerable	Slightly Vulnerable		Moderately Vulnerable	0.388889	0.277778	0.416667	0.361111	0.222222	0.166667	0.222222
Songyuan City	0.828954	0.809918	0.784216	0.940135	0.416512	0.537057	0.456862	0.627272	0.322602	0.768733	0.141923	0.280879	0.244175			-0.80486	2.30631	-0.8856	1.56323	-0.18365		0.128415	0.128415	0.615224	0.625224		Changchun City	Moderately Vulnerable	Highly Vulnerable	Moderately Vulnerable	Highly Vulnerable	Moderately Vulnerable	Moderately Vulnerable	Moderately Vulnerable		Highly Vulnerable	0.138889	0.333333	0.166667	0.166667	0.111111	0.138889	0.138889
Baicheng City	0.232908	0.342585	0.912903	0.987675	0.357143	1	1	0.713778	0.43548	0.464726	0.0522311	0.103264	0.137528			-0.87356	4.0332	0.00163	-1.1665	-0.81293		0.339825	0.339825	0.732988	0.742988		Jilin City	Mildly Vulnerable	Moderately Vulnerable	Mildly Vulnerable	Moderately Vulnerable	Mildly Vulnerable	Mildly Vulnerable	Mildly Vulnerable		Extreme Vulnerability	0.166667	0.166667	0.166667	0.222222	0.111111	0.138889	0.166667
Yanbian Chaoxianzu (Korean) Autonomous Prefecture	0.232908	0.342585	0.638708	0.953505	0.564043	0.414049	0.00512548	0.760266	0.735047	0.668047	0.0602588	0.0469451	0.0570839			-0.7796	0.69871	-0.28173	-1.32205	-1.20817		-0.367332	-0.367332	0.339072	0.349072		Siping City	Moderately Vulnerable	Highly Vulnerable	Mildly Vulnerable	Moderately Vulnerable	Mildly Vulnerable	Mildly Vulnerable	Mildly Vulnerable
Shenyang City	0.917355	0.642535	0.35729	0.484502	0.666048	0.130476	0.169627	0.671797	0.546353	0.270206	0.870925	0.547044	1			1.66754	-0.35247	0.65647	0.55798	1.16887		0.747711	0.747711	0.960198	0.970198		Liaoyuan City	Mildly Vulnerable	Mildly Vulnerable	Mildly Vulnerable	Mildly Vulnerable	Mildly Vulnerable	Slightly Vulnerable	Mildly Vulnerable
Dalian City	0.806882	0.453588	0.475177	0.478965	1	0.225841	0.304698	0.076879	0.594176	0.502316	0.694726	0.715692	0.840444			1.48697	0.42835	-0.43784	0.12203	1.44916		0.644195	0.644195	0.902535	0.912535		Tonghua City	Slightly Vulnerable	Slightly Vulnerable	Slightly Vulnerable	Slightly Vulnerable	Mildly Vulnerable	Slightly Vulnerable	Slightly Vulnerable
Anshan City	0.51649	0.242705	0.186757	0.286015	0.93321	0.112766	0.135557	0.585585	0.566524	0.359494	0.470034	0.503846	0.684225			1.34875	-0.44664	0.00712	-1.40348	0.4511		0.312463	0.312463	0.717747	0.727747		Baishan City	Mildly Vulnerable	Mildly Vulnerable	Slightly Vulnerable	Mildly Vulnerable	Moderately Vulnerable	Mildly Vulnerable	Mildly Vulnerable			Year	Slightly Vulnerable	Mildly Vulnerable	Moderately Vulnerable	Highly Vulnerable	Extreme Vulnerability
Fushun City	0.448841	0	0.0259869	0.154048	0.588126	0.0309827	0.0525185	0.572716	0.5358	0.25389	0.237394	0.321253	0.350156			0.72205	-0.85501	-0.17564	-2.13243	0.00112		-0.103698	-0.103698	0.485927	0.495927		Songyuan City	Highly Vulnerable	Extreme Vulnerability	Highly Vulnerable	Highly Vulnerable	Highly Vulnerable	Moderately Vulnerable	Highly Vulnerable			04	0.0555556	0.25	0.388889	0.138889	0.166667
Benxi City	0.707363	0.226583	0.113038	0.0240666	0.710575	0.0471179	0.0597897	0.256949	0.586161	0.169395	0.263607	0.417978	0.328082			0.73597	-0.76201	-0.65961	-0.81176	0.40602		-0.0326547	-0.0326547	0.525501	0.535501		Baicheng City	Highly Vulnerable	Highly Vulnerable	Highly Vulnerable	Highly Vulnerable	Highly Vulnerable	Moderately Vulnerable	Moderately Vulnerable			07	0.0555556	0.166667	0.277778	0.333333	0.166667
Dandong City	0.918927	0.685605	0.0927649	0	0.844156	0.0530308	0.0606609	0.288614	0.579615	0.327026	0.168685	0.190297	0.281027			0.43046	-0.43757	-1.52434	1.07504	-0.67162		-0.153676	-0.153676	0.458087	0.468087		Yanbian Chaoxianzu (Korean) Autonomous Prefecture	Mildly Vulnerable	Moderately Vulnerable	Mildly Vulnerable	Moderately Vulnerable	Moderately Vulnerable	Mildly Vulnerable	Mildly Vulnerable			10	0.0833333	0.166667	0.416667	0.166667	0.166667
Jinzhou City	0.811911	0.465678	0.394287	0.58534	0.910946	0.101066	0.123175	0.559607	0.445632	0.357565	0.333958	0.183385	0.560056			1.14342	-0.0357	0.01028	0.0066	-0.80135		0.338495	0.338495	0.732248	0.742248		Shenyang City	Extreme Vulnerability	Extreme Vulnerability	Extreme Vulnerability	Extreme Vulnerability	Highly Vulnerable	Extreme Vulnerability	Extreme Vulnerability			13	0.0555556	0.194444	0.361111	0.166667	0.222222
Yingkou City	0.77297	0.696036	0.208622	0.356768	0.866419	0.22375	0.322936	0	0	0.577679	0.91195	0.317319	0.80948			1.99135	0.97208	-1.03646	1.037	0.16342		0.805862	0.805862	0.992591	1.00259		Dalian City	Extreme Vulnerability	Extreme Vulnerability	Extreme Vulnerability	Extreme Vulnerability	Extreme Vulnerability	Extreme Vulnerability	Extreme Vulnerability			16	0.0833333	0.472222	0.222222	0.111111	0.111111
Fuxin City	0.816997	0.523376	0.591817	0.705332	0.67718	0.168365	0.147068	0.67083	0.804034	0.245215	0.167286	0.0905824	0.331668			0.14814	-0.00161	0.22054	0.17295	-0.89719		0.0371933	0.0371933	0.56441	0.57441		Anshan City	Moderately Vulnerable	Highly Vulnerable	Highly Vulnerable	Highly Vulnerable	Moderately Vulnerable	Highly Vulnerable	Moderately Vulnerable			19	0.222222	0.333333	0.166667	0.138889	0.138889
Liaoyang City	1	1	0.194033	0.278739	0.821892	0.121932	0.144044	0.684111	0.269837	0.30948	0.809386	0.297912	0.696638			1.48998	-0.03625	-0.25305	1.93376	0.00807		0.61824	0.61824	0.888077	0.898077		Fushun City	Mildly Vulnerable	Mildly Vulnerable	Moderately Vulnerable	Mildly Vulnerable	Mildly Vulnerable	Mildly Vulnerable	Mildly Vulnerable			22	0.0555556	0.416667	0.222222	0.138889	0.166667
Panjin City	0.787706	0.570669	0.2759	0.454211	0.799629	0.0743022	0.187349	0.65064	0.0804168	0.30854	1	0.597802	0.579374			1.79117	-0.01465	0.52621	0.25585	1.25509		0.819163	0.819163	1	1		Benxi City	Moderately Vulnerable	Mildly Vulnerable	Moderately Vulnerable	Mildly Vulnerable	Mildly Vulnerable	Moderately Vulnerable	Mildly Vulnerable
Tieling City	0.462564	0.447096	0.130693	0.388625	0.688312	0.0325866	0.04721	0.789413	0.675795	0.330639	0.290493	0.153626	0.421069			0.52058	-0.69349	-0.13562	-0.87441	-0.72053		-0.0928367	-0.0928367	0.491977	0.501977		Dandong City	Moderately Vulnerable	Moderately Vulnerable	Moderately Vulnerable	Mildly Vulnerable	Moderately Vulnerable	Moderately Vulnerable	Moderately Vulnerable
Chaoyang City	0.741139	0.415386	0.60478	0.74037	0.799629	0.304371	0.367352	0.8156	0.500534	0.175877	0.208354	0.0984615	0.307074			0.57088	0.85093	0.6498	-0.36472	-1.09003		0.369061	0.369061	0.749274	0.759274		Jinzhou City	Highly Vulnerable	Highly Vulnerable	Highly Vulnerable	Extreme Vulnerability	Moderately Vulnerable	Highly Vulnerable	Highly Vulnerable
Huludao City	0.549344	0.560811	0.692931	0.653085	0.844156	0.13836	0.178481	0.697654	0.641063	0.342034	0.291213	0.0849011	0.48531			0.55864	0.16242	0.30395	-0.28393	-0.87557		0.19405	0.19405	0.651785	0.661785		Yingkou City	Extreme Vulnerability	Extreme Vulnerability	Extreme Vulnerability	Extreme Vulnerability	Extreme Vulnerability	Extreme Vulnerability	Extreme Vulnerability
																											Fuxin City	Moderately Vulnerable	Highly Vulnerable	Moderately Vulnerable	Highly Vulnerable	Mildly Vulnerable	Highly Vulnerable	Highly Vulnerable
2013																											Liaoyang City	Extreme Vulnerability	Extreme Vulnerability	Extreme Vulnerability	Extreme Vulnerability	Highly Vulnerable	Extreme Vulnerability	Extreme Vulnerability
City	Altitude (m)	Elevation (m)	Dryness index (-)	Average annual precipitation (mm)	Average annual temperature (degrees)	Normalized vegetation factor (-)	Vegetation cover (%)	Agricultural power per unit area (kw/ha)	Irrigation index (%)	Agricultural fertilizer use per unit area (t/ha)	Nighttime Lighting Data (-)	GDP per capita (￥)	Population density (persons/km2)			F1	F2	F3	F4	F5		EVI	EVI				Panjin City	Extreme Vulnerability	Extreme Vulnerability	Extreme Vulnerability	Extreme Vulnerability	Extreme Vulnerability	Extreme Vulnerability	Extreme Vulnerability
Harbin City	0.774056	0.703993	0.273809	0.727062	0.221373	0.0370897	0.0794182	0.734865	0.896526	0.5524	0.281354	0.235103	0.331607			-0.15608	-0.56713	0.21585	0.76	-0.51921		-0.0895678	-0.0895678	0.491806	0.501806		Tieling City	Moderately Vulnerable	Moderately Vulnerable	Moderately Vulnerable	Moderately Vulnerable	Mildly Vulnerable	Mildly Vulnerable	Mildly Vulnerable
Qiqihar City	0.813615	0.684603	0.33545	0.786373	0.231485	0.0813075	0.136428	0.882548	0.593129	0.199799	0.176284	0.0137306	0.230482			-0.66633	-0.13503	0.65159	0.86865	0.25627		-0.0151556	-0.0151556	0.534827	0.544827		Chaoyang City	Extreme Vulnerability	Highly Vulnerable	Highly Vulnerable	Extreme Vulnerability	Moderately Vulnerable	Highly Vulnerable	Highly Vulnerable
Jixi City	0.788313	0.637035	0.295532	0.752437	0.30227	0.0209822	0.0422833	0.770795	0.651187	0.07113	0.155876	0.0694123	0.143784			-0.76935	-0.36662	0.26878	0.61969	0.76799		-0.142651	-0.142651	0.461116	0.471116		Huludao City	Highly Vulnerable	Highly Vulnerable	Highly Vulnerable	Extreme Vulnerability	Moderately Vulnerable	Highly Vulnerable	Highly Vulnerable
Hegang City	0.840881	0.63725	0.282029	0.724551	0.241597	0.0188899	0.069485	0.757072	0.566646	0.39663	0.186557	0.0714632	0.127155			-0.71582	-0.21136	0.21855	0.81658	-0.08512		-0.146254	-0.146254	0.459033	0.469033
Shuangyashan City	0.854344	0.816483	0.322859	0.784553	0.332606	0.00789409	0.0159678	0.793492	0.906359	0.206899	0.171434	0.105837	0.111004			-0.66409	-0.6723	0.41492	1.04316	0.65771		-0.116415	-0.116415	0.476284	0.486284
Daqing City	0.529695	0.484637	0.427224	0.889304	0.322494	0.644682	0.654449	0.774378	0	0.353873	0.424598	1	0.230757			-0.75045	3.24378	-0.85813	0.42557	-0.66229		0.284689	0.284689	0.708182	0.718182
Yichun City	0.899273	0.754673	0.22207	0.632967	0.0494687	0	0	0.892819	0.957335	0.123619	0.0574755	0.0129008	0.0626892			-1.32419	-0.8296	0.16104	1.07633	0.83677		-0.369393	-0.369393	0.330025	0.340025
Jiamusi City	0.68369	0.634572	0.301265	0.753894	0.201149	0.0182326	0.0864295	0.881331	0.526029	0.271797	0.192415	0.0785086	0.128015			-0.82414	-0.141	0.49559	0.61844	-0.14321		-0.141596	-0.141596	0.461726	0.471726
Qitaihe City	0.384747	0.417964	0.309111	0.765654	0.271933	0.0331966	0.057876	0.863314	0.961285	0.432354	0.379948	0.0401819	0.260494			-0.02895	-0.99617	0.96533	-0.80729	-0.49106		-0.163372	-0.163372	0.449136	0.459136
Mudanjiang City	0.577125	0.7375	0.266426	0.712973	0.312382	0.015789	0.0377355	0.846016	0.930325	0.166828	0.137647	0.152218	0.116197			-0.80597	-0.68956	0.32465	0.35652	0.44264		-0.258195	-0.258195	0.394314	0.404314
Heihe City	0.771332	0.722241	0.263705	0.666533	0	0.00158948	0.0227975	1	1	0.0367004	0.0435692	0.0175977	0.040311			-1.4588	-0.84184	0.43868	0.76364	0.89612		-0.391644	-0.391644	0.317161	0.327161
Suihua City	0.371482	0.454928	0.322648	0.779873	0.173039	0.0567283	0.0982246	0.951736	0.101923	0.400477	0.224193	0	0.281313			-0.57183	0.27245	0.96879	-0.14568	-1.32862		-0.0640223	-0.0640223	0.506575	0.516575
Daxing'anling Prefecture	0.335326	0.540516	0.317095	0	0	0.00755313	0.00553993	0.679454	0.992445	0.718646	0	0.910783	0			-1.55878	-0.15877	-2.04287	-0.55807	-0.77924		-0.940224	-0.940224	0	0.01
Changchun City	0.538359	0.460984	0.285689	0.761697	0.432883	0.0921769	0.148504	0.78044	0.740936	0.813323	0.447769	0.358694	0.650497			0.94747	-0.42529	0.57279	-0.23683	-1.75678		0.139829	0.139829	0.624431	0.634431
Jilin City	0.782232	0.705341	0.134851	0.528198	0.42867	0.027635	0.0376811	0.681201	0.634302	0.916317	0.181671	0.317408	0.278147			-0.179	-0.31562	-0.45635	0.82254	-1.50189		-0.221209	-0.221209	0.415697	0.425697
Siping City	0.580185	0.676417	0.249484	0.729686	0.522206	0.0796577	0.122631	0.898394	0.699968	0.808885	0.242756	0.10777	0.413589			0.28463	-0.50756	0.83081	0.25255	-1.55512		0.0310832	0.0310832	0.56156	0.57156
Liaoyuan City	0.375432	0.246405	0.0716903	0.418312	0.419401	0.0451007	0.0497362	0.653715	0.759752	0.872319	0.261844	0.289297	0.420622			0.20006	-0.75451	-0.46049	-1.2146	-1.61027		-0.401715	-0.401715	0.311338	0.321338
Tonghua City	0	0.321867	0	0.214967	0.455635	0.0274157	0.0276849	0.699618	0.506833	1	0.181292	0.168509	0.250701			-0.28001	-0.57658	-0.58341	-1.61422	-2.46899		-0.628347	-0.628347	0.180311	0.190311
Baishan City	0.829487	0.757604	0.115938	0.486318	0.325022	0.0172665	0.0227887	0.460823	0.91941	0.537411	0.0986276	0.255026	0.125617			-0.76411	-0.57952	-1.02477	0.81558	0.13345		-0.424423	-0.424423	0.29821	0.30821
Songyuan City	0.828954	0.809918	0.492509	0.946727	0.425299	0.456862	0.426022	0.709216	0.258128	0.640705	0.145214	0.296343	0.235921			-0.59874	1.73568	0.33397	1.19284	-0.56587		0.302255	0.302255	0.718338	0.728338
Baicheng City	0.232908	0.342585	0.481398	0.938399	0.389065	1	1	0.748458	0.291136	0.381922	0.0553948	0.112146	0.133948			-1.40944	3.18429	0.34266	-1.37786	0.40937		0.179771	0.179771	0.647524	0.657524
Yanbian Chaoxianzu (Korean) Autonomous Prefecture	0.232908	0.342585	0.734646	0.965322	0.489489	0.586635	0.00523051	0.688414	0.829243	0.600634	0.0765854	0.146653	0.0551634			-0.66772	0.41326	1.20927	-1.98231	0.13468		-0.0952418	-0.0952418	0.488525	0.498525
Shenyang City	0.917355	0.642535	0.332291	0.662111	0.666303	0.169627	0.307309	0.679454	0.747169	0.179274	0.82819	0.519672	1			2.02445	-0.13453	0.03331	1.0051	-0.11682		0.665637	0.665637	0.928426	0.938426
Dalian City	0.806882	0.453588	0.328106	0.543269	1	0.304698	0.60696	0.0155505	0.726187	0.452404	0.67762	0.705591	0.839009			1.93154	0.82179	-1.60225	-0.16098	0.54282		0.496995	0.496995	0.830926	0.840926
Anshan City	0.51649	0.242705	0.422189	0.446266	0.89888	0.135557	0.219472	0.525867	0.751002	0.279725	0.421986	0.408168	0.67317			1.26353	-0.40061	-0.33189	-1.39758	0.45345		0.136801	0.136801	0.62268	0.63268
Fushun City	0.448841	0	0.129273	0.209913	0.544958	0.0525185	0.0747224	0.554271	0.724812	0.139375	0.261974	0.340188	0.34213			-0.08643	-0.65805	-1.26144	-1.87575	0.73608		-0.493721	-0.493721	0.258145	0.268145
Benxi City	0.707363	0.226583	0.0824217	0.174247	0.686527	0.0597897	0.0951621	0.128786	0.784889	0.0681443	0.294975	0.380863	0.320019			0.04546	-0.50621	-2.21854	-0.9705	1.63454		-0.430338	-0.430338	0.29479	0.30479
Dandong City	0.918927	0.685605	0.0235556	0	0.757311	0.0606609	0.09661	0.171678	0.729465	0.26856	0.179815	0.196729	0.276427			-0.18694	-0.5068	-2.31901	0.54415	1.21115		-0.400903	-0.400903	0.311808	0.321808
Jinzhou City	0.811911	0.465678	0.795204	0.892036	0.868544	0.123175	0.226448	0.53831	0.646475	0.279502	0.315955	0.180298	0.541354			1.11087	-0.10423	1.01448	-0.45052	0.99762		0.503731	0.503731	0.834821	0.844821
Yingkou City	0.77297	0.696036	0.463624	0.656423	0.828095	0.322936	0.605815	0	0.399731	0.547931	0.797967	0.324649	0.790791			1.8802	1.12781	-0.72133	0.62078	-0.13785		0.715007	0.715007	0.95697	0.96697
Fuxin City	0.816997	0.523376	0.585062	0.89198	0.656191	0.147068	0.274394	0.695559	0.878208	0.182882	0.172176	0.107982	0.326254			0.15653	-0.22748	0.84654	-0.21693	1.32394		0.214559	0.214559	0.667636	0.677636
Liaoyang City	1	1	0.198532	0.4816	0.807871	0.144044	0.242866	0.745246	0.505106	0.218448	0.724883	0.295677	0.676954			1.29944	0.01595	-0.23057	2.14547	-0.27969		0.53564	0.53564	0.853268	0.863268
Panjin City	0.787706	0.570669	0.605063	0.777316	0.797759	0.187349	0.482323	0.659766	0.434232	0.188143	1	0.576051	0.564446			1.71706	0.85956	0.25591	0.64496	0.0474		0.789435	0.789435	1	1
Tieling City	0.462564	0.447096	0.281847	0.527086	0.656191	0.04721	0.056131	0.740443	0.819273	0.309795	0.297973	0.107074	0.412262			0.3862	-0.92926	0.28252	-0.81663	0.0385		-0.102404	-0.102404	0.484384	0.494384
Chaoyang City	0.741139	0.415386	1	1	0.807871	0.367352	0.55264	0.783721	0.703831	0.108516	0.221307	0.102752	0.304378			0.32928	0.79505	1.59618	-0.89321	1.8604		0.569637	0.569637	0.872924	0.882924
Huludao City	0.549344	0.560811	0.757351	0.909442	0.838207	0.178481	0.284496	0.827575	0.780821	0.245902	0.330513	0.0739761	0.477326			0.89045	-0.23398	1.66883	-0.6736	0.62114		0.471723	0.471723	0.816315	0.826315
2016
City	Altitude (m)	Elevation (m)	Dryness index (-)	Average annual precipitation (mm)	Average annual temperature (degrees)	Normalized vegetation factor (-)	Vegetation cover (%)	Agricultural power per unit area (kw/ha)	Irrigation index (%)	Agricultural fertilizer use per unit area (t/ha)	Nighttime Lighting Data (-)	GDP per capita (￥)	Population density (persons/km2)			F1	F2	F3	F4	F5		EVI	EVI
Harbin City	0.774056	0.703993	0.0382018	0.15218	0.34341	0.0477621	0.0532649	0.61408	0.917638	0.158353	0.147335	0.269359	0.314167			-1.33078	-0.01157	0.02318	0.66283	0.13233		-0.363606	-0.363606	0.216146	0.226146
Qiqihar City	0.813615	0.684603	0.555151	0.936552	0.268372	0.0820481	0.104415	0.819229	0.655341	0.025853	0.0754034	0	0.220593			0.38192	-0.63796	-1.17882	0.75236	-0.29114		-0.115264	-0.115264	0.358038	0.368038
Jixi City	0.788313	0.637035	0.207126	0.571496	0.296511	0.0254292	0.0306193	0.575055	0.691267	0.0136202	0.0512733	0.0986886	0.136662			-0.48896	-0.60036	-0.76827	0.56951	0.28867		-0.312042	-0.312042	0.245607	0.255607
Hegang City	0.840881	0.63725	0.397871	0.804447	0.0244956	0.0417883	0.0288394	0.556705	0.551143	0.137575	0.0577423	0.0875521	0.119966			0.12819	-1.13089	-0.52608	0.88691	0.31313		-0.13605	-0.13605	0.346162	0.356162
Shuangyashan City	0.854344	0.816483	0.4129	0.836958	0.305891	0.00960307	0.0138292	0.673074	0.911235	0.0975662	0.0555786	0.0858531	0.107785			-0.19289	-0.89641	-0.84859	1.14617	0.66413		-0.201321	-0.201321	0.308869	0.318869
Daqing City	0.529695	0.484637	1	1	0.35279	0.393586	0.614188	0.698657	0	0.103785	0.307675	0.669277	0.22422			2.53467	-0.64265	0.67791	0.23708	-0.78733		0.791513	0.791513	0.876133	0.886133
Yichun City	0.899273	0.754673	0.259953	0.603225	0.0244956	0	0	0.858741	0.972686	0	0.0164828	0.0165388	0.0585746			-0.66331	-1.13823	-0.99234	1.13318	0.01322		-0.463646	-0.463646	0.158987	0.168987
Jiamusi City	0.68369	0.634572	0.282216	0.677727	0.221472	0.0519787	0.0324179	0.753631	0.584182	0.131327	0.0903783	0.0734689	0.123354			-0.22938	-0.66548	-0.64038	0.40252	-0.54123		-0.288095	-0.288095	0.25929	0.26929
Qitaihe City	0.384747	0.417964	0.0287443	0.10919	0.268372	0.0348066	0.0410866	0.79572	0.973352	0.0598163	0.137768	0.0340466	0.221623			-1.51464	-0.07955	-0.69195	-0.99235	-0.49088		-0.741907	-0.741907	0	0.01
Mudanjiang City	0.577125	0.7375	0	0	0.305891	0.0226941	0.0254239	0.724615	0.948098	0.0405759	0.0504544	0.0921049	0.112672			-1.53083	-0.48357	-0.3466	0.27824	-0.23696		-0.630087	-0.630087	0.0638895	0.0738895
Heihe City	0.771332	0.722241	0.525625	0.7068	0	0.0137104	0.0140746	1	1	0.00757985	0.0209204	0.137368	0.0366228			-0.24275	-1.43342	-0.7677	0.88645	-0.04695		-0.371687	-0.371687	0.211529	0.221529
Suihua City	0.321185	0.41290369368252	0.478008	0.884168	0.173416	0.0590723	0.0776089	0.874732	0.230356	0.109899	0.0840087	0.00834904	0.269348			0.39859	-0.46263	-0.83728	-0.81936	-1.68247		-0.264857	-0.264857	0.272567	0.282567
Daxing'anling Prefecture	0.335326	0.540516	0.778983	0	0	0.00333172	0.00321797	0.708406	0.982819	0.852665	0	0.880485	0			-0.63801	-2.12058	2.91317	-0.19301	1.09383		-0.0943801	-0.0943801	0.36997	0.37997
Changchun City	0.538359	0.460984	0.0904618	0.0475655	0.496615	0.0893102	0.10379	0.631777	0.714571	0.819637	0.3455	0.760599	0.638909			-1.40309	0.95411	2.0795	-0.33636	-0.61184		-0.0444558	-0.0444558	0.398495	0.408495
Jilin City	0.782232	0.705341	0.265501	0.420285	0.487235	0.0226614	0.0318945	0.899115	0.59927	0.878971	0.117831	0.473679	0.263325			-0.76198	-0.13136	1.38814	0.69023	-1.15475		-0.0707778	-0.0707778	0.383456	0.393456
Siping City	0.580185	0.676417	0.320034	0.602432	0.515374	0.07375	0.13694	0.763715	0.669813	0.858611	0.123739	0.193793	0.391824			-0.4497	0.11439	0.70406	0.04288	-0.85883		-0.0709002	-0.0709002	0.383386	0.393386
Liaoyuan City	0.375432	0.246405	0.233048	0.457359	0.464567	0.0299114	0.0460577	0.695985	0.732361	0.767289	0.168928	0.548833	0.406227			-0.92063	0.21467	1.15359	-1.34093	-0.28326		-0.233712	-0.233712	0.290362	0.300362
Tonghua City	0	0.321867	0.331131	0.612294	0.491925	0.0166497	0.0256624	0.843611	0.459627	1	0.0609881	0.276713	0.243311			-0.49801	-0.22928	1.09875	-2.00179	-1.47247		-0.321787	-0.321787	0.24004	0.25004
Baishan City	0.829487	0.757604	0.55468	0.743308	0.348882	0.0137051	0.0216953	0.609197	0.90973	0.617323	0.0408825	0.455003	0.117932			-0.13797	-1.12803	0.82737	1.02745	1.11111		0.0473075	0.0473075	0.450925	0.460925
Songyuan City	0.828954	0.809918	0.6041	0.872687	0.451279	0.256209	0.514423	0.831888	0.18049	0.696817	0.0758772	0.49485	0.227301			1.39925	-0.56873	1.18269	1.30292	-1.45466		0.567599	0.567599	0.748198	0.758198
Baicheng City	0.232908	0.342585	0.772293	0.974512	0.426266	0.6014	1	0.861843	0.239671	0.436385	0.0480707	0.182644	0.127141			2.70581	-0.74909	0.00187	-1.33576	-1.48715		0.531628	0.531628	0.727646	0.737646
Yanbian Chaoxianzu (Korean) Autonomous Prefecture	0.232908	0.342585	0.71002	0.942744	0.514113	0.572011	0.0112625	0.496456	0.889196	0.527194	0.062489	0.252489	0.0549741			1.10023	-1.19373	0.02048	-1.65025	1.8868		0.114292	0.114292	0.489197	0.499197
Shenyang City	0.917355	0.642535	0.32954	0.655016	0.699845	0.184816	0.20301	0.708406	0.82479	0.267986	0.703249	0.594136	1			-0.51785	2.29747	0.23929	0.89389	-0.55496		0.327167	0.327167	0.610825	0.620825
Dalian City	0.806882	0.453588	0.792496	0.950977	1	0.365026	0.479415	0.0810685	0.764684	0.483303	0.517364	1	0.829652			1.18312	1.33861	1.32701	0.22514	2.46153		1.00831	1.00831	1	1
Anshan City	0.51649	0.242705	0.669746	0.752637	0.906201	0.13199	0.169622	0.617496	0.817548	0.421455	0.386576	0.244233	0.653364			-0.0301	1.30995	-0.40758	-1.34393	0.41527		0.06156	0.06156	0.459068	0.469068
Fushun City	0.448841	0	0.369508	0.683298	0.568527	0.0449381	0.0470086	0.603926	0.791357	0.231682	0.197437	0.26028	0.331015			-0.48701	0.32644	-0.66826	-1.96949	0.59249		-0.352064	-0.352064	0.22274	0.23274
Benxi City	0.707363	0.226583	0.349755	0.673223	0.709225	0.0572305	0.0585865	0.401969	0.856632	0.154433	0.231843	0.300154	0.309186			-0.44292	0.38417	-0.659	-0.86541	1.46162		-0.16535	-0.16535	0.329421	0.339421
Dandong City	0.918927	0.685605	0.315379	0.624127	0.803023	0.0581013	0.097453	0.304342	0.77992	0.318585	0.111627	0.12067	0.275173			-0.35331	0.1623	-0.46057	0.6453	1.37995		-0.00722032	-0.00722032	0.41977	0.42977
Jinzhou City	0.811911	0.465678	0.832484	0.817652	0.878062	0.136186	0.23158	0.590103	0.709242	0.335767	0.219868	0.153442	0.524391			0.53859	0.64763	-0.59463	-0.13572	0.67309		0.232384	0.232384	0.55667	0.56667
Yingkou City	0.77297	0.696036	0.732893	0.881619	0.840543	0.364338	0.496259	0	0.540496	0.59455	0.711233	0.334838	0.777708			1.20694	1.52149	0.62916	0.71549	1.45421		0.924896	0.924896	0.952343	0.962343
Fuxin City	0.816997	0.523376	0.325944	0.652222	0.681085	0.165021	0.264107	0.707386	0.908743	0.30868	0.104191	0.0109374	0.316549			-0.2009	0.29151	-0.92316	-0.09607	0.1768		-0.151847	-0.151847	0.337136	0.347136
Liaoyang City	1	1	0.392045	0.739114	0.812403	0.14606	0.163251	0.721392	0.583491	0.292643	0.662777	0.186002	0.653363			-0.1158	1.72324	-0.31214	1.8903	-1.09023		0.332836	0.332836	0.614064	0.624064
Panjin City	0.787706	0.570669	0.753859	0.880076	0.774884	0.290069	0.375177	0.721377	0.564997	0.296057	1	0.641827	0.558218			0.90767	1.70196	0.46803	0.71244	-0.53447		0.706983	0.706983	0.827836	0.837836
Tieling City	0.462564	0.447096	0.370803	0.685411	0.690465	0.0337572	0.0489613	0.832432	0.875113	0.38413	0.131493	0.00120789	0.401954			-0.64872	0.48373	-0.84066	-1.00625	-0.44113		-0.377799	-0.377799	0.208037	0.218037
Chaoyang City	0.741139	0.415386	0.59558	0.928675	0.812403	0.332358	0.418488	0.860045	0.775701	0.148641	0.0931371	0.0285779	0.29999			0.90085	0.27589	-1.40407	-0.56105	-0.13801		0.0693121	0.0693121	0.463497	0.473497
Huludao City	0.549344	0.560811	0.697018	0.855818	0.793643	0.171096	0.275661	0.735673	0.830551	0.293547	0.233714	0.0426743	0.468554			0.4137	0.55594	-0.86613	-0.45357	0.04055		0.0630611	0.0630611	0.459926	0.469926
2019
City	Altitude (m)	Elevation (m)	Dryness index (-)	Average annual precipitation (mm)	Average annual temperature (degrees)	Normalized vegetation factor (-)	Vegetation cover (%)	Agricultural power per unit area (kw/ha)	Irrigation index (%)	Agricultural fertilizer use per unit area (t/ha)	Nighttime Lighting Data (-)	GDP per capita (￥)	Population density (persons/km2)			F1	F2	F3	F4	F5		EVI	EVI
Harbin City	0.774056	0.703993	0.0809316	0.266593	0.330889	0.0441221	0.0607243	0.719883	0.933026	0.482725	0.146464	0.347396	0.301541			-0.50968	-0.88776	0.73158	0.32989	-0.16685		-0.226093	-0.226093	0.272552	0.282552
Qiqihar City	0.813615	0.684603	0.302925	0.682228	0.280199	0.0864925	0.0763963	0.728762	0.700687	0.145425	0.0855016	0.0252731	0.207398			-0.51776	0.08107	0.68157	-0.74857	1.03415		-0.0994284	-0.0994284	0.355661	0.365661
Jixi City	0.788313	0.637035	0.174785	0.478559	0.310613	0.0253636	0.0540225	0.814563	0.72048	0.236321	0.0532146	0.14213	0.123135			-0.83087	-0.20755	0.595	-0.39766	0.70753		-0.264197	-0.264197	0.24755	0.25755
Hegang City	0.840881	0.63725	0.0115599	0.0267348	0.0470239	0.0238892	0.036163	0.764155	0.539843	0.433069	0.0667363	0.159481	0.109532			-1.53594	-0.26816	0.91315	0.39012	-0.31486		-0.495296	-0.495296	0.0959164	0.105916
Shuangyashan City	0.854344	0.816483	0.0457228	0.159921	0.320751	0.0114554	0.0226017	0.821259	0.91479	0.326648	0.0495995	0.18084	0.101565			-0.94475	-0.81212	1.13381	-0.10681	0.42806		-0.329768	-0.329768	0.204526	0.214526
Daqing City	0.529695	0.484637	0.693756	0.822742	0.361303	0.508765	0.494614	0.524444	0	0.191851	0.251652	0.864959	0.214543			-1.2106	2.64965	-0.24275	2.08821	0.74937		0.185197	0.185197	0.542415	0.552415
Yichun City	0.899273	0.754673	0.117963	0.312214	0.0166098	0	0	0.921185	0.983875	0.222924	0.0197454	0.102534	0.0536824			-1.28564	-0.68044	1.03204	-0.21177	1.05733		-0.418141	-0.418141	0.146541	0.156541
Jiamusi City	0.68369	0.634572	0	0	0.249785	0.0268535	0.0542609	0.586229	0.626568	0.374685	0.0777855	0.13237	0.117085			-1.19391	-0.54132	0.41632	0.29495	-0.14913		-0.46978	-0.46978	0.112658	0.122658
Qitaihe City	0.384747	0.417964	0.090799	0.287627	0.239647	0.0340342	0.0410246	0.890982	0.982147	0.345237	0.151144	0.0826038	0.207917			-0.77968	-0.83997	-0.59128	-0.35492	0.2094		-0.5233	-0.5233	0.077542	0.087542
Mudanjiang City	0.577125	0.7375	0.378709	0.287743	0.320751	0.02106	0.0321332	0.8311	0.961053	0.244767	0.043901	0.13475	0.105366			-0.82114	-0.62022	0.28238	-0.26362	0.81604		-0.346509	-0.346509	0.193541	0.203541
Heihe City	0.771332	0.722241	0.195334	0.453786	0	0.0116588	0.00216073	1	1	0.191917	0.0149075	0.244267	0.0342652			-1.41051	-0.45794	0.70318	0.03029	1.25277		-0.434665	-0.434665	0.135699	0.145699
Suihua City	0.629438	0.401563	0.294936	0.678209	0.208608	0.0642875	0.0497559	0.411239	0.32397	0.400208	0.113324	0.0451239	0.251141			-0.56663	0.37791	-0.35356	-0.33525	-0.2249		-0.242828	-0.242828	0.261571	0.271571
Daxing'anling Prefecture	0.335326	0.540516	0.893601	0	0	0.00266562	0.0088369	0.403715	0.980207	0.853536	0	0.889412	0			-1.48419	-0.84301	-1.28276	2.68647	-0.52526		-0.641479	-0.641479	0	0.01
Changchun City	0.538359	0.460984	0.390399	0.57667	0.411149	0.0859744	0.139576	0.351448	0.695354	0.833669	0.39635	0.715132	0.621039			0.39109	-0.52093	-0.32561	1.4115	-1.60918		0.0481293	0.0481293	0.45248	0.46248
Jilin City	0.782232	0.705341	0.376882	0.531327	0.385804	0.0264199	0.0407701	0.812569	0.573735	0.883791	0.109206	0.131629	0.249417			-0.19131	-0.05512	0.92323	-0.76617	-1.67393		-0.148497	-0.148497	0.323465	0.333465
Siping City	0.580185	0.676417	0.275546	0.437641	0.513374	0.113434	0.108773	0.903699	0.647833	0.899121	0.190214	0.00789536	0.373205			0.10877	-0.11096	0.69159	-1.17378	-2.04405		-0.135172	-0.135172	0.332208	0.342208
Liaoyuan City	0.375432	0.246405	0.277988	0.436105	0.382424	0.038152	0.075781	0.326291	0.712397	0.910834	0.184073	0.141852	0.384342			0.18008	-0.77793	-1.33224	-0.17392	-1.77468		-0.356456	-0.356456	0.187015	0.197015
Tonghua City	0	0.321867	0.320875	0.508704	0.426356	0.0212575	0.0404154	0.749981	0.42522	1	0.112007	0.123258	0.230681			-0.45898	0.14104	-1.38351	-0.67559	-2.60741		-0.55712	-0.55712	0.0553513	0.0653513
Baishan City	0.829487	0.757604	0.568898	0.75724	0.253164	0.0179714	0.0242235	0.485649	0.902675	0.684056	0.0544346	0.252374	0.109553			-0.17669	-0.40464	0.40519	-0.24285	-0.12992		-0.113257	-0.113257	0.346588	0.356588
Songyuan City	0.828954	0.809918	0.553287	0.783676	0.441563	0.426124	0.35743	0.736762	0.123902	0.721513	0.111899	0.028791	0.217328			-0.35859	2.06338	1.32402	-0.97449	-1.20166		0.192962	0.192962	0.54751	0.55751
Baicheng City	0.232908	0.342585	0.579769	0.803813	0.420442	0.828353	0.843717	0.770541	0.202159	0.490869	0.0609622	0.0211337	0.12072			-0.89137	3.28815	-1.06925	-0.66106	-0.02314		0.00014962	0.00014962	0.420998	0.430998
Yanbian Chaoxianzu (Korean) Autonomous Prefecture	0.232908	0.342585	0.414245	0.972143	0.497934	0.626192	0.0187161	0.22182	0.905781	0.527385	0.0502813	0.137633	0.053967			-0.18165	0.73739	-2.1692	-0.65368	0.61033		-0.238698	-0.238698	0.264281	0.274281
Shenyang City	0.917355	0.642535	0.751949	0.611921	0.695859	0.168164	0.387399	0.403715	0.881367	0.342036	0.660837	0.706152	1			1.63423	-0.61366	0.95593	1.40869	0.10404		0.774736	0.774736	0.929235	0.939235
Dalian City	0.806882	0.453588	0.672666	0.820377	1	0.397125	1	0.136639	0.792744	0.551284	0.521563	1	0.740429			1.61388	0.57401	-0.10924	1.98967	0.12207		0.882586	0.882586	1	1
Anshan City	0.51649	0.242705	0.584531	0.662654	0.929034	0.140507	0.289849	0.495007	0.866052	0.475158	0.422314	0.325006	0.622621			1.40145	-0.62002	-0.96934	-0.22776	-0.14077		0.278634	0.278634	0.603723	0.613723
Fushun City	0.448841	0	0.30379	0.49499	0.53365	0.0389397	0.085825	0.227962	0.83986	0.298625	0.16954	0.224826	0.309198			0.15477	-0.99894	-2.14312	0.16298	0.7344		-0.305445	-0.305445	0.220486	0.230486
Benxi City	0.707363	0.226583	0.739372	0.557863	0.705997	0.0485303	0.0942532	0.198712	0.908924	0.230018	0.199706	0.2948	0.289843			0.6333	-0.93101	-1.3508	0.19792	1.39188		0.0313352	0.0313352	0.44146	0.45146
Dandong City	0.918927	0.685605	0.460628	0.425212	0.766825	0.0807255	0.10255	0.189958	0.816697	0.35184	0.109239	0.104134	0.255757			0.54737	-0.77449	0.30737	-0.44433	0.61405		0.118757	0.118757	0.498821	0.508821
Jinzhou City	0.811911	0.465678	0.717367	0.818537	0.802148	0.19183	0.395775	0.451477	0.754991	0.447883	0.305935	0.146124	0.493674			1.24451	0.05014	-0.02197	-0.72985	0.26357		0.425343	0.425343	0.699984	0.709984
Yingkou City	0.77297	0.696036	0.702565	0.815921	0.837791	0.411078	0.920572	0	0.643098	0.546311	0.678237	0.399794	0.722765			1.80579	0.81044	0.57438	0.72523	-0.41164		0.925381	0.925381	1.02808	1.03808
Fuxin City	0.816997	0.523376	0.847649	0.793243	0.779629	0.218774	0.287079	0.450276	0.931	0.366777	0.125178	0.0471209	0.299827			0.96517	-0.09003	-0.26941	-1.08369	1.06031		0.28604	0.28604	0.608582	0.618582
Liaoyang City	1	1	0.611703	0.658693	0.807377	0.13523	0.304062	0.494989	0.640624	0.348054	0.71839	0.27926	0.616394			1.35899	-0.02293	2.17871	0.01938	-0.24265		0.765931	0.765931	0.923458	0.933458
Panjin City	0.787706	0.570669	0.741863	0.844931	0.766825	0.310779	0.696914	0.596289	0.660311	0.329153	1	0.854352	0.536811			1.08857	0.83573	0.8421	1.8399	0.34303		0.845039	0.845039	0.975364	0.985364
Tieling City	0.462564	0.447096	0.255624	0.415886	0.577871	0.0405572	0.0699253	0.737375	0.915813	0.503497	0.189937	0	0.375691			0.26424	-0.88935	-0.44067	-0.99391	-0.42778		-0.219502	-0.219502	0.276876	0.286876
Chaoyang City	0.741139	0.415386	1	1	0.797239	0.346655	0.588919	0.768513	0.828086	0.245052	0.133966	0.0579126	0.285974			0.84522	0.97596	-0.39008	-1.31027	1.57736		0.411479	0.411479	0.690888	0.700888
Huludao City	0.549344	0.560811	0.833499	0.932421	0.787101	0.228345	0.496427	0.628267	0.866799	0.36294	0.265367	0.09813	0.448174			1.11243	0.38364	-0.24678	-1.04525	0.59211		0.393919	0.393919	0.679366	0.689366
2022
City	Altitude (m)	Elevation (m)	Dryness index (-)	Average annual precipitation (mm)	Average annual temperature (degrees)	Normalized vegetation factor (-)	Vegetation cover (%)	Agricultural power per unit area (kw/ha)	Irrigation index (%)	Agricultural fertilizer use per unit area (t/ha)	Nighttime Lighting Data (-)	GDP per capita (￥)	Population density (persons/km2)			F1	F2	F3	F4	F5		EVI	EVI
Harbin City	0.774056	0.703993	0.436114	0.850662	0.266	0.0328167	0.0950035	0.766822	0.94474	0.439403	0.389138	0.289451	0.294429			-0.57353	0.1432	0.76138	-0.04935	0.1678		-0.0272911	-0.0272911	0.47352	0.48352
Qiqihar City	0.813615	0.684603	0.369814	0.924672	0.23	0.0412862	0.116269	0.701517	0.735206	0.0439091	0.406946	0.00791467	0.199325			-0.39293	0.45703	0.72184	-0.78552	0.69631		0.0552739	0.0552739	0.52261	0.53261
Jixi City	0.788313	0.637035	0.282464	0.813896	0.299	0.0291949	0.0572959	0.650467	0.742719	0.0764985	0.226348	0.162678	0.116062			-0.77466	0.1238	0.50856	-0.22574	0.72761		-0.10744	-0.10744	0.425866	0.435866
Hegang City	0.840881	0.63725	0.309004	0.843494	0.027	0.0195433	0.0656485	0.803675	0.531241	0.385636	0.2427	0.184135	0.104722			-1.03631	0.20396	0.91297	-0.26903	-0.47448		-0.203538	-0.203538	0.36873	0.37873
Shuangyashan City	0.854344	0.816483	0.257397	0.822671	0.302	0.0122145	0.026352	0.851211	0.917495	0.236608	0.240844	0.184764	0.0965802			-0.83729	-0.1015	1.15191	-0.43558	0.54997		-0.103433	-0.103433	0.428249	0.438249
Daqing City	0.529695	0.484637	1	0.983836	0.331	0.2673	0.942956	0.608119	0	0.132757	0.561962	0.961432	0.205202			-0.47803	3.13022	0.24282	2.09275	-0.78122		0.617197	0.617197	0.856711	0.866711
Yichun City	0.899273	0.754673	0.186546	0.762098	0.002	0	0.0066236	0.934392	0.992393	0.0905062	0.0812266	0.100328	0.0504092			-1.36648	-0.19211	1.12261	-0.46358	1.00045		-0.259965	-0.259965	0.33518	0.34518
Jiamusi City	0.68369	0.634572	0.332438	0.788367	0.201	0.0293237	0.0812854	0.655564	0.658834	0.305086	0.339893	0.106936	0.112026			-0.72092	0.11286	0.37966	-0.34492	-0.1003		-0.183647	-0.183647	0.380556	0.390556
Qitaihe City	0.384747	0.417964	0.314755	0.821046	0.23	0.0221706	0.0585407	0.90925	0.988843	0.249211	0.390155	0.0931544	0.19722			-0.53049	0.0108	-0.75524	-1.01345	0.54338		-0.330546	-0.330546	0.293215	0.303215
Mudanjiang City	0.577125	0.7375	0.199985	0.7557	0.291	0.0173655	0.0435454	0.859402	0.970914	0.103056	0.157574	0.11078	0.100145			-0.89728	-0.20137	0.34603	-0.66549	0.80235		-0.266793	-0.266793	0.33112	0.34112
Heihe City	0.771332	0.722241	0.411844	0.946877	0	0.0011677	0.004812	1	1	0.0404131	0.155602	0.250066	0.0323334			-1.54452	0.57673	0.87158	-0.25353	1.19489		-0.173974	-0.173974	0.386307	0.396307
Suihua City	0.330571	0.471563	0.438148	1	0.151	0.0268892	0.112656	0.509897	0.395233	0.331211	0.439204	0.0161057	0.241341			-0.41706	0.64099	-0.62785	-0.72772	-0.73469		-0.222882	-0.222882	0.357228	0.367228
Daxing'anling Prefecture	0.335326	0.540516	0.470242	0	0	0.00477565	0	0.395385	0.972346	0.610862	0	0.740022	0			-2.45454	-0.8122	-0.65583	2.90243	-0.33855		-0.784784	-0.784784	0.0231397	0.0331397
Changchun City	0.538359	0.460984	0.350991	0.756383	0.415	0.07543	0.242586	0.3088	0.680726	0.788081	0.76426	0.52311	0.693223			0.62359	-0.37495	-0.11628	0.74311	-1.2962		0.0774111	0.0774111	0.535773	0.545773
Jilin City	0.782232	0.705341	0.19586	0.618255	0.429	0.022033	0.0599032	0.843977	0.554297	0.846468	0.367235	0.129097	0.239104			-0.1443	-0.7611	0.85608	-0.76732	-1.63547		-0.24786	-0.24786	0.342377	0.352377
Siping City	0.580185	0.676417	0.178274	0.558441	0.486	0.0587834	0.18264	0.919836	0.631101	0.906598	0.543046	0.0110303	0.240749			0.31149	-0.82861	0.36491	-1.30751	-1.86531		-0.259092	-0.259092	0.335699	0.345699
Liaoyuan City	0.375432	0.246405	0.173179	0.404763	0.358	0.0409537	0.0797711	0.377637	0.697199	0.386254	0.587689	0.239237	0.366614			0.08276	-0.92071	-1.23434	0.17547	-0.35568		-0.349061	-0.349061	0.282206	0.292206
Tonghua City	0	0.321867	0.135653	0.277136	0.412	0.0218414	0.0542134	0.791877	0.399027	1	0.330528	0.185103	0.221412			-0.29965	-1.24961	-1.59846	-0.60705	-2.63476		-0.823703	-0.823703	0	0.01
Baishan City	0.829487	0.757604	0.205867	0.431802	0.254	0.0130909	0.039086	0.571839	0.897304	0.641456	0.171398	0.333635	0.103373			-1.12595	-0.94822	0.87664	0.80202	-0.44413		-0.35852	-0.35852	0.276582	0.286582
Songyuan City	0.828954	0.809918	0.42263	0.843736	0.413	0.193163	0.564784	0.780873	0.0808234	0.646501	0.43303	0.0930162	0.209061			0.24369	0.89783	1.31993	-0.70403	-2.05307		0.236229	0.236229	0.630201	0.640201
Baicheng City	0.232908	0.342585	0.468143	0.905165	0.377	0.455963	1	0.808991	0.173602	0.363983	0.284955	0.0728527	0.1153			0.27339	1.99457	-1.25662	-0.80534	-1.17875		0.115468	0.115468	0.5584	0.5684
Yanbian Chaoxianzu (Korean) Autonomous Prefecture	0.232908	0.342585	0.72053	0.949223	0.525362	0.664125	0.0279859	0.151436	0.923765	0.843899	0.120517	0.142414	0.0541			-0.68425	1.34746	-2.4445	0.67047	0.0357		-0.267181	-0.267181	0.330889	0.340889
Shenyang City	0.917355	0.642535	0.091163	0.480173	0.669729	0.209359	0.560932	0.395385	0.924436	0.162025	0.894842	0.648212	1			1.77634	-0.76543	1.08049	0.9438	0.4003		0.6875	0.6875	0.898511	0.908511
Dalian City	0.806882	0.453588	0.13499	0.434918	1	0.540421	0.756591	0.275681	0.814104	0.36011	0.819413	1	0.670927			1.70151	-0.08937	0.06619	2.08138	0.16886		0.72358	0.72358	0.919963	0.929963
Anshan City	0.51649	0.242705	0.227975	0.3769	0.971142	0.156641	0.264168	0.579628	0.902976	0.326489	0.628195	0.306926	0.598826			1.2583	-0.79573	-1.23313	-0.31709	0.41317		0.0535596	0.0535596	0.521591	0.531591
Fushun City	0.448841	0	0.152488	0.218433	0.524043	0.0463817	0.0870609	0.56689	0.876783	0.0969034	0.376042	0.236134	0.293509			-0.05735	-1.00286	-1.93404	0.02	0.95689		-0.433695	-0.433695	0.231886	0.241886
Benxi City	0.707363	0.226583	0.0665219	0.17878	0.714	0.0509365	0.105531	0.308577	0.948732	0.036064	0.370535	0.502054	0.276332			-0.06113	-1.27775	-0.91289	1.15043	1.31212		-0.203472	-0.203472	0.368769	0.378769
Dandong City	0.918927	0.685605	0	0	0.808	0.0554201	0.100666	0.288288	0.844692	0.159889	0.328193	0.113808	0.246056			0.21918	-1.77304	0.4416	0.4196	0.59495		-0.121506	-0.121506	0.417503	0.427503
Jinzhou City	0.811911	0.465678	0.434262	0.786933	0.852	0.213885	0.333009	0.466817	0.789818	0.243137	0.587015	0.158582	0.476038			1.00843	0.36513	-0.20042	-0.42353	0.68114		0.365311	0.365311	0.706948	0.716948
Yingkou City	0.77297	0.696036	0.31066	0.604469	0.839	0.497497	0.781771	0	0.721203	0.392768	0.863968	0.371839	0.699032			1.88418	0.29689	0.30797	1.00375	-0.19748		0.767611	0.767611	0.946143	0.956143
Fuxin City	0.816997	0.523376	0.449445	0.699104	0.729	0.155144	0.274524	0.664006	0.947943	0.209684	0.455628	0.0437443	0.290459			0.41271	0.26272	-0.09806	-0.7047	1.00124		0.173609	0.173609	0.592969	0.602969
Liaoyang City	1	1	0.245727	0.390668	0.839	0.164322	0.284707	0.544827	0.684116	0.186356	0.798745	0.30778	0.594973			1.27631	-0.6068	1.86019	0.07509	-0.07106		0.56849	0.56849	0.827752	0.837752
Panjin City	0.787706	0.570669	0.381296	0.719492	0.772	0.376628	0.885552	0.654514	0.732868	0.171139	1	0.850212	0.526318			1.45227	0.95352	0.71114	1.09966	0.20807		0.858193	0.858193	1	1
Tieling City	0.462564	0.447096	0.163759	0.392886	0.609	0.0377891	0.1246	0.781383	0.946797	0.263086	0.511175	0	0.360802			0.44631	-0.96446	-0.73075	-1.12095	0.32065		-0.234246	-0.234246	0.350472	0.360472
Chaoyang City	0.741139	0.415386	0.59775	0.968129	0.809	0.318265	0.459381	0.807303	0.867965	0	0.453974	0.0329778	0.274829			0.68798	1.44983	-0.58045	-1.1491	1.53141		0.411132	0.411132	0.734192	0.744192
Huludao City	0.549344	0.560811	0.499199	0.880062	0.767	0.26828	0.238254	0.690558	0.894392	0.174488	0.511521	0.0488323	0.43311			0.73823	0.69828	-0.52562	-1.03944	0.85392		0.252066	0.252066	0.639617	0.649617
[truncated: 2 more columns]

## Sheet: PCA
主成分	2004年			2013年			2022年													旋转后的成分矩阵
	特征值	贡献率	累积贡献率	特征值	贡献率	累积贡献率	特征值	贡献率	累积贡献率											2004	成分
1	4.335	33.345	33.345	3.844	29.567	29.567	4.056	31.202	31.202												1	2	3	4	5
2	2.067	15.897	49.241	2.626	20.2	49.767	2.477	19.056	50.258											高程	0.248	-0.023	0.887	-0.025	-0.034
3	1.906	14.658	63.899	2.149	16.534	66.301	1.983	15.255	65.512											坡度	-0.164	0.086	0.854	0.006	0.132
4	1.185	9.117	73.016	1.25	9.616	75.917	1.175	9.042	74.554											干燥指数	-0.227	0.861	-0.081	-0.042	-0.17
5	0.963	7.404	80.421	0.932	7.171	83.089	0.947	7.283	81.837											平均降水量	-0.157	0.859	0.18	-0.175	-0.02
6	0.781	6.006	86.426	0.666	5.124	88.213	0.819	6.299	88.136											平均气温	0.895	-0.198	-0.068	0.075	0.115
7	0.706	5.433	91.859	0.646	4.97	93.183	0.533	4.103	92.239											归一化植被因子	-0.252	-0.177	0.2	-0.172	0.75
8	0.301	2.314	94.173	0.305	2.342	95.525	0.412	3.169	95.408											植被覆盖度	0.344	0.628	-0.281	0.164	0.476
9	0.296	2.276	96.45	0.208	1.598	97.123	0.255	1.963	97.371											单位面积农机动力	-0.798	-0.004	0.198	0.145	0.006
10	0.239	1.84	98.289	0.15	1.151	98.274	0.178	1.366	98.737											灌溉指数	-0.763	0.105	-0.234	-0.131	0.298
11	0.101	0.778	99.067	0.108	0.828	99.102	0.076	0.582	99.319											人口密度	0.749	-0.237	0.11	0.4	-0.073
12	0.082	0.631	99.698	0.066	0.51	99.612	0.055	0.421	99.74											夜间灯光数据平均值	0.679	-0.082	0.231	0.589	-0.184
13	0.039	0.302	100	0.05	0.388	100	0.034	0.26	100											人均GDP	0.05	-0.114	-0.083	0.92	-0.052
																				单位面积化肥使用量	0.356	-0.527	-0.339	0.224	0.38
	2004						2013						2022
	F1	F2	F3	F4	F5		F1	F2	F3	F4	F5		F1	F2	F3	F4	F5			旋转后的成分矩阵
哈尔滨市	-0.49976	-0.2079	0.76809	0.19146	-0.67572		-0.15608	-0.56713	0.21585	0.76	-0.51921		-0.57353	0.1432	0.76138	-0.04935	0.1678			2013	成分
齐齐哈尔市	-0.54168	0.99567	0.85827	-0.5317	-0.12035		-0.66633	-0.13503	0.65159	0.86865	0.25627		-0.39293	0.45703	0.72184	-0.78552	0.69631				1	2	3	4	5
鸡西市	-0.49619	0.64144	0.63376	-0.66561	-0.84679		-0.76935	-0.36662	0.26878	0.61969	0.76799		-0.77466	0.1238	0.50856	-0.22574	0.72761			高程	0.245	-0.099	-0.054	0.796	0.463
鹤岗市	-0.53065	1.13526	0.68073	-0.54821	-1.19498		-0.71582	-0.21136	0.21855	0.81658	-0.08512		-1.03631	0.20396	0.91297	-0.26903	-0.47448			坡度	-0.092	-0.049	0.135	0.919	-0.015
双鸭山市	-0.77327	0.94627	1.10484	-0.45106	-0.78317		-0.66409	-0.6723	0.41492	1.04316	0.65771		-0.83729	-0.1015	1.15191	-0.43558	0.54997			干燥指数	0.231	0.421	0.625	-0.176	0.382
大庆市	-0.54625	2.21864	-0.45816	3.08235	0.50876		-0.75045	3.24378	-0.85813	0.42557	-0.66229		-0.47803	3.13022	0.24282	2.09275	-0.78122			平均降水量	0.018	0.412	0.844	0.149	0.103
伊春市	-0.98875	-0.16237	1.10639	-0.78528	-0.62148		-1.32419	-0.8296	0.16104	1.07633	0.83677		-1.36648	-0.19211	1.12261	-0.46358	1.00045			平均气温	0.84	0.14	-0.076	-0.203	0.29
佳木斯市	-0.8466	1.22534	0.49427	-0.34601	-0.58948		-0.82414	-0.141	0.49559	0.61844	-0.14321		-0.72092	0.11286	0.37966	-0.34492	-0.1003			归一化植被因子	0.004	0.9	0.122	-0.238	0.095
七台河市	-0.6929	0.42964	-0.48997	-0.03216	-0.66749		-0.02895	-0.99617	0.96533	-0.80729	-0.49106		-0.53049	0.0108	-0.75524	-1.01345	0.54338			植被覆盖度	0.325	0.874	0.034	-0.039	0.165
牡丹江市	-0.83386	0.03505	0.63142	-0.59945	0.48736		-0.80597	-0.68956	0.32465	0.35652	0.44264		-0.89728	-0.20137	0.34603	-0.66549	0.80235			单位面积农机动力	-0.471	-0.113	0.688	0.127	-0.256
黑河市	-1.39136	0.09956	0.75969	-0.71386	-0.65524		-1.4588	-0.84184	0.43868	0.76364	0.89612		-1.54452	0.57673	0.87158	-0.25353	1.19489			灌溉指数	-0.077	-0.752	-0.029	-0.108	0.303
绥化市	-0.80463	0.33518	-0.5319	-0.40852	-0.51662		-0.57183	0.27245	0.96879	-0.14568	-1.32862		-0.41706	0.64099	-0.62785	-0.72772	-0.73469			人口密度	0.958	0.061	-0.067	0.043	-0.081
大兴安岭	-2.41145	-1.25982	-1.12439	2.36335	-0.26556		-1.55878	-0.15877	-2.04287	-0.55807	-0.77924		-2.45454	-0.8122	-0.65583	2.90243	-0.33855			夜间灯光数据平均值	0.876	0.189	-0.085	0.208	-0.074
长春市	-0.41853	-0.51394	-0.04435	1.04989	2.00166		0.94747	-0.42529	0.57279	-0.23683	-1.75678		0.62359	-0.37495	-0.11628	0.74311	-1.2962			人均GDP	0.273	0.41	-0.597	-0.009	-0.173
吉林市	-0.51605	-1.14035	0.28293	0.18843	0.39325		-0.179	-0.31562	-0.45635	0.82254	-1.50189		-0.1443	-0.7611	0.85608	-0.76732	-1.63547			单位面积化肥使用量	-0.002	0.027	-0.119	-0.188	-0.844
四平市	-0.01779	0.09184	-0.20749	-0.23094	0.2509		0.28463	-0.50756	0.83081	0.25255	-1.55512		0.31149	-0.82861	0.36491	-1.30751	-1.86531
辽源市	-0.16776	-0.5391	-1.51729	-0.30572	-0.42876		0.20006	-0.75451	-0.46049	-1.2146	-1.61027		0.08276	-0.92071	-1.23434	0.17547	-0.35568			旋转后的成分矩阵
通化市	-0.62497	-1.44596	-2.22124	-0.13115	-0.08719		-0.28001	-0.57658	-0.58341	-1.61422	-2.46899		-0.29965	-1.24961	-1.59846	-0.60705	-2.63476			2022	成分
白山市	-1.19555	-1.6068	1.34492	-0.39289	2.89299		-0.76411	-0.57952	-1.02477	0.81558	0.13345		-1.12595	-0.94822	0.87664	0.80202	-0.44413				1	2	3	4	5
松原市	0.21796	1.08426	0.32811	-0.25208	1.11317		-0.59874	1.73568	0.33397	1.19284	-0.56587		0.24369	0.89783	1.31993	-0.70403	-2.05307			高程	0.21	-0.08	0.83	0.045	0.382
白城市	0.76733	2.50484	-2.16218	-0.49045	2.07372		-1.40944	3.18429	0.34266	-1.37786	0.40937		0.27339	1.99457	-1.25662	-0.80534	-1.17875			坡度	-0.122	0.022	0.901	-0.087	-0.073
延边朝鲜族自治州	-0.32695	0.31249	-1.29807	-1.10437	0.28153		-0.66772	0.41326	1.20927	-1.98231	0.13468		-0.68425	1.34746	-2.4445	0.67047	0.0357			干燥指数	-0.165	0.883	-0.134	0.124	-0.035
沈阳市	0.65716	-0.21805	1.21758	2.15178	-0.50264		2.02445	-0.13453	0.03331	1.0051	-0.11682		1.77634	-0.76543	1.08049	0.9438	0.4003			平均降水量	-0.101	0.799	0.182	-0.396	0.04
大连市	1.90505	-0.1142	-0.2302	1.28081	0.26812		1.93154	0.82179	-1.60225	-0.16098	0.54282		1.70151	-0.08937	0.06619	2.08138	0.16886			平均气温	0.874	-0.102	-0.16	0.084	0.187
鞍山市	0.78466	-0.8363	-0.90088	1.04397	-0.40031		1.26353	-0.40061	-0.33189	-1.39758	0.45345		1.2583	-0.79573	-1.23313	-0.31709	0.41317			归一化植被因子	0.551	0.536	-0.255	0.288	0
抚顺市	0.38481	-0.89852	-1.66214	-0.44425	-1.31606		-0.08643	-0.65805	-1.26144	-1.87575	0.73608		-0.05735	-1.00286	-1.93404	0.02	0.95689			植被覆盖度	0.626	0.575	0.072	0.3	-0.166
本溪市	0.95219	-1.23354	-0.85709	-0.8371	-0.94323		0.04546	-0.50621	-2.21854	-0.9705	1.63454		-0.06113	-1.27775	-0.91289	1.15043	1.31212			单位面积农机动力	-0.385	0.142	0.274	-0.655	-0.043
丹东市	0.50055	-2.02448	0.75954	-0.9322	1.73617		-0.18694	-0.5068	-2.31901	0.54415	1.21115		0.21918	-1.77304	0.4416	0.4196	0.59495			灌溉指数	-0.082	-0.474	-0.055	0.025	0.728
锦州市	1.00673	-0.25726	0.20953	-0.46535	-0.64348		1.11087	-0.10423	1.01448	-0.45052	0.99762		1.00843	0.36513	-0.20042	-0.42353	0.68114			人口密度	0.881	-0.167	0.08	0.225	0.018
营口市	2.66839	-0.15991	0.52057	-0.25354	-0.27616		1.8802	1.12781	-0.72133	0.62078	-0.13785		1.88418	0.29689	0.30797	1.00375	-0.19748			夜间灯光数据平均值	0.901	0.035	0.135	0.179	-0.084
阜新市	0.44877	0.3752	0.13348	-0.83638	-0.36111		0.15653	-0.22748	0.84654	-0.21693	1.32394		0.41271	0.26272	-0.09806	-0.7047	1.00124			人均GDP	0.206	0.1	0.099	0.893	-0.039
辽阳市	1.07828	-0.54443	1.9703	0.77413	-0.23118		1.29944	0.01595	-0.23057	2.14547	-0.27969		1.27631	-0.6068	1.86019	0.07509	-0.07106			单位面积化肥使用量	-0.081	-0.191	-0.186	0.039	-0.831
盘锦市	1.34999	-0.12199	0.68376	1.42677	-0.86003		1.71706	0.85956	0.25591	0.64496	0.0474		1.45227	0.95352	0.71114	1.09966	0.20807
铁岭市	0.25378	-0.29816	-0.60761	-0.57189	-0.8052		0.3862	-0.92926	0.28252	-0.81663	0.0385		0.44631	-0.96446	-0.73075	-1.12095	0.32065
朝阳市	0.87238	1.05392	0.01386	-0.80722	1.65028		0.32928	0.79505	1.59618	-0.89321	1.8604		0.68798	1.44983	-0.58045	-1.1491	1.53141
葫芦岛市	0.77693	0.09851	-0.1891	-0.41554	0.13431		0.89045	-0.23398	1.66883	-0.6736	0.62114		0.73823	0.69828	-0.52562	-1.03944	0.85392
