# Supplementary material for: Agroecosystem vulnerability and driving factors in Northeast China
Source: PLoS One. 2026 Feb 12;21(2):e0339870. doi: 10.1371/journal.pone.0339870 (PMC12900346; doi:10.1371/journal.pone.0339870)
Supplement: S1 File — (ZIP) [file pone.0339870.s001.zip › Geodetector/2004 ln.csv]

Y	X1	X2	X3	X4	X5	X6	X7	X8	X9	X10	X11	X12	X13
0.466866904	-0.256110518	-0.350986838	-1.246191284	-0.335520899	-0.875468737	-3.908805298	-3.886019976	-0.267097702	-0.19250779	-2.040197999	-1.239786617	-1.204954838	-1.083003214
0.555643029	-0.20626802	-0.378916308	-0.254569924	-0.058836377	-1.098612289	-1.442100963	-2.066755769	-0.19101891	-0.238678393	-3.511272727	-2.23123418	-2.758064189	-1.430510504
0.480687039	-0.237860302	-0.450929937	-0.405290919	-0.096604359	-1.126783166	-2.304940571	-4.333725953	-0.363809775	-0.289327671	-3.78915423	-2.053277717	-2.061267369	-1.852604605
0.512175958	-0.173305451	-0.450593055	-0.086554752	-0.02371199	-1.314835397	-3.795080372	-4.088108842	-0.310825666	-0.349016961	-3.044432802	-1.8926201	-2.163193191	-1.99683875
0.507263524	-0.157421338	-0.202748662	-0.205419766	-0.045003479	-1.044545067	-3.122171153	-5.499266889	-0.208378879	-0.110230351	-4.14647648	-1.892181283	-2.258120225	-2.109886529
0.756165065	-0.635454261	-0.724356154	-0.18960682	-0.031875823	-0.96855916	-2.338289788	-0.511270873	-0.274761785	-0.275204193	-2.284569689	-0.606701724	0	-1.482090312
0.364835265	-0.106168065	-0.281470231	-1.110461913	-0.327327242	-2.011860331	-2.200809101	0	-0.293880213	-0.146296701	0	-2.792185938	-2.41638225	-2.671351356
0.48270542	-0.380250701	-0.454804403	0	0	-1.216395324	-1.52529867	-4.405437484	-0.184500898	-0.185060731	-3.435284876	-1.852578676	-2.143422203	-1.987903155
0.3771988	-0.955168597	-0.872360633	-0.528226456	-0.130190407	-1.185623666	-1.705268217	-3.806024801	-0.266504027	-0.093965793	-2.220803662	-0.898541058	-1.895320805	-1.342335533
0.424808861	-0.54969596	-0.304489771	-0.814628363	-0.210429977	-1.018569581	-0.778094098	-4.79939955	-0.307642972	-0.169002578	-2.643028267	-2.562011938	-1.87259082	-2.119841097
0.290271687	-0.259636242	-0.325396077	-0.797758351	-0.237838408	0	-2.228127975	-4.9970598	-0.196810042	-0.019699493	-5.448171409	-3.86227849	-3.111349741	-3.160351896
0.333615267	-1.126783166	-0.778094098	-0.653581502	-0.163998486	-1.349926717	-1.66720459	-2.477553849	-0.155431912	-0.188980449	-2.586355982	-1.842110095	-2.812537749	-1.221532865
0.01	-1.092651835	-0.61523018	-0.713048425	0	0	-2.636295615	-4.303888756	-0.04815825	-0.017903672	-0.341710295	0	-0.084079456	0
0.539193149	-0.619229555	-0.774391738	-0.999387366	-0.233070932	-0.639079959	-0.368532046	-2.869050491	-0.164631875	-0.000112114	-0.149005397	-0.876331663	-0.945976487	-0.420676362
0.388671918	-0.245604498	-0.349074526	-2.127110185	-0.550488114	-0.838445431	-3.805377676	-4.52855268	-0.307228397	-0.00033638	-0.030110535	-1.579768258	-1.304521316	-1.230013866
0.517620041	-0.544407537	-0.39094582	-0.512510494	-0.306114929	-0.518247628	-4.52855268	-2.202528309	-0.38265628	-0.00022424	-0.242647262	-1.60623448	-2.392000188	-0.838412729
0.303696634	-0.979678305	-1.400776755	-0.571779312	-0.644775692	-0.534223635	-5.547869727	-4.09717046	-0.292633302	-0.000112114	-0.21562637	-1.471120621	-2.502048256	-0.801975988
0.111780554	0	-1.133616294	-1.151982402	-1.502065287	-0.543776092	-4.09717046	-3.805377676	-0.191787894	-0.00033638	0	-1.758733135	-2.149770171	-1.291175073
0.382121078	-0.186947678	-0.277594745	-4.501037693	-0.853353012	-0.838663438	0	-3.870669027	-0.000588314	0	-0.621843372	-2.551490867	-2.111315154	-2.00024884
0.719248909	-0.187591183	-0.210822506	-0.436089137	-0.083422383	-0.691275408	-3.870669027	-0.904886819	-0.641538706	-0.000448531	-0.309468713	-2.085686902	-2.036619184	-1.405957632
0.768532527	-1.457110972	-1.071236356	-0.289245766	-0.048209497	-0.703739103	-2.202528309	0	-1.119347848	-0.000672872	-0.747909821	-2.957834166	-2.943975362	-1.949561533
0.354249862	-1.457110971	-1.071236354	-0.390164112	-0.036930037	-0.819585915	-0.999005483	-5.547869727	-0.592957613	-0.211001277	-0.513746482	-2.894156773	-2.905110367	-2.840630096
0.809718218	-0.086260818	-0.442333356	-0.854842232	-0.563728685	-0.27541198	-3.886019976	-2.338289788	-0.04815825	-0.724115047	-0.665086603	-0.063342854	-0.630921262	0
0.915109269	-0.214578066	-0.790565175	-1.181536708	-0.611803698	0	-4.79939955	-1.442100963	-2.612914682	-0.425622058	-0.274142082	-0.24915073	-0.348536651	-0.180743856
0.563379297	-0.660699282	-1.415909447	-1.503395858	-0.898440132	-0.276183613	-2.477553849	-2.304940571	-0.647250328	-0.628468534	-0.473791903	-0.548037855	-0.564013442	-0.356785334
0.318299839	-0.801086799	0	-1.218407213	-0.944739966	-0.473338116	0	-3.795080372	-0.572148175	-0.65379712	-0.858107477	-1.385906122	-1.27107282	-0.994430047
0.44981638	-0.3462118	-1.484644794	-2.159212733	-1.561206606	-0.39038166	-4.088108842	-3.122171153	-1.669826852	-0.657684815	-0.969273059	-1.388009993	-1.10996823	-1.064789392
0.53065181	-0.084548557	-0.377453778	0	0	-0.36641409	-0.511270873	-2.636295615	-0.831493164	-0.505235894	-0.280382093	-1.947772251	-1.747693883	-1.216502885
0.656408048	-0.208364104	-0.764260358	-0.986932857	-0.564255541	-0.214950983	-4.303888756	-2.200809101	-0.537386666	-0.707146055	-0.99157968	-0.88551508	-1.905400754	-0.585659169
1	-0.257514503	-0.362354001	-1.130347505	-0.621527176	-0.190749587	-5.499266889	-1.52529867	0	0	-0.196424162	-0.186625627	-1.53096061	-0.229205244
0.59794567	-0.202120117	-0.647455509	-0.547072978	-0.402122646	-0.33859674	-4.405437484	-1.705268217	-0.461196937	-0.246680721	-1.432117507	-1.597460536	-3.045380697	-1.064500145
0.859847815	0	0	-1.21901913	-0.751788902	-0.316466727	-3.806024801	-2.642125366	-0.444411271	-1.006875548	-0.501459233	-0.137008549	-1.333745161	-0.331324383
0.849887909	-0.23863086	-0.560945351	-0.971483864	-0.542613966	-0.199027547	-4.333725953	-2.228127975	-0.599071379	-2.508501205	-0.630781139	0	-0.543202044	-0.559938818
0.442956696	-0.770970427	-0.804982537	-0.643335478	-0.525001057	-0.451158763	-4.9970598	-3.908805298	-0.344736852	-0.469824273	-0.655195988	-1.298249355	-2.783616403	-0.842989064
0.802770242	-0.299567593	-0.87854708	-0.299986201	-0.245607525	-0.229530421	-0.60773852	-0.778094098	-0.328932773	-0.725040544	-0.927215752	-1.645779587	0	-1.151109756
0.647600003	-0.599029932	-0.578371962	-0.765594015	-0.426485325	-0.150969155	-2.066755769	-1.66720459	-0.50940964	-0.457702913	-0.868420902	-1.183495721	-1.933375712	-0.718272398
