# Supplementary material for: Agroecosystem vulnerability and driving factors in Northeast China
Source: PLoS One. 2026 Feb 12;21(2):e0339870. doi: 10.1371/journal.pone.0339870 (PMC12900346; doi:10.1371/journal.pone.0339870)
Supplement: S1 File — (ZIP) [file pone.0339870.s001.zip › Geodetector/2004.csv]

Y	X1	X2	X3	X4	X5	X6	X7	X8	X9	X10	X11	X12	X13
0.466866904	0.774056417	0.70399302	0.287598093	0.714965565	0.416666667	0.020064458	0.020526881	0.765598267	0.824887892	0.130002968	0.289445974	0.299705535	0.338577178
0.555643029	0.813614982	0.684602906	0.775249842	0.94286103	0.333333333	0.236430505	0.126595822	0.826116966	0.787668161	0.029858888	0.107395803	0.063414408	0.239186785
0.480687039	0.788312809	0.637035473	0.666782803	0.907915143	0.324074074	0.099764729	0.013118577	0.695023393	0.748766816	0.022614721	0.128313638	0.127292541	0.156828159
0.512175958	0.840880728	0.637250115	0.917085335	0.97656693	0.268518519	0.022481099	0.01677092	0.732841624	0.705381166	0.047623316	0.150676504	0.114957453	0.135763789
0.507263524	0.854344015	0.816483429	0.814305427	0.955994156	0.351851852	0.0440614	0.004089769	0.811899367	0.895627803	0.015820061	0.150742638	0.104546825	0.121251724
0.756165065	0.529694814	0.4846365	0.827284342	0.968626856	0.37962963	0.09649252	0.59973291	0.759753086	0.75941704	0.101817866	0.545145949	1	0.227162352
0.364835265	0.899273499	0.754673381	0.329406769	0.720847813	0.133739643	0.110713544	0	0.745365771	0.863901345	0	0.061287098	0.089243896	0.069158704
0.48270542	0.683689986	0.634572076	1	1	0.296296296	0.21755607	0.012210763	0.831519193	0.831053812	0.032216231	0.156832225	0.117252892	0.136982355
0.3771988	0.384747272	0.417963725	0.589649813	0.877928251	0.305555556	0.181723638	0.022236398	0.766052919	0.910313901	0.108521859	0.407163254	0.15027012	0.261234833
0.424808861	0.577125253	0.737499572	0.442803859	0.810235788	0.361111111	0.459280521	0.00823469	0.73517775	0.844506726	0.071145495	0.077149364	0.153724872	0.120050703
0.290271687	0.771332113	0.722241234	0.450337332	0.788330069	0	0.107729915	0.006757787	0.82134664	0.980493274	0.004304168	0.021020051	0.044540796	0.042410814
0.333615267	0.324074074	0.459280521	0.520179413	0.848743307	0.259259259	0.18877403	0.083948325	0.856045361	0.827802691	0.075293913	0.15848266	0.060052401	0.294777965
0.01	0.335326084	0.540516465	0.490147739	0	0	0.071626109	0.013515897	0.952982966	0.982255647	0.710554026	0	0.919358204	0
0.539193149	0.538359054	0.460984095	0.368104886	0.792097386	0.527777778	0.691749041	0.056752788	0.848205892	0.999887892	0.861564465	0.416307269	0.388300216	0.656602568
0.388671918	0.782231538	0.705340562	0.119181208	0.576668262	0.432382169	0.022250792	0.01079629	0.7354826	0.999663677	0.970338271	0.206022837	0.271302372	0.292288525
0.517620041	0.58018542	0.676416803	0.598989929	0.736301992	0.595563283	0.01079629	0.110523368	0.682047292	0.999775785	0.784548205	0.200641714	0.09144659	0.432396309
0.303696634	0.375431854	0.246405493	0.564520087	0.524780241	0.58612416	0.003895747	0.016619635	0.746295756	0.999887892	0.806036405	0.22966797	0.08191704	0.448441972
0.111780554	0	0.321867183	0.31600969	0.222669808	0.580551891	0.016619635	0.022250792	0.82548194	0.999663677	1	0.17226296	0.116510932	0.27494751
0.382121078	0.829487136	0.757603782	0.011097475	0.425984205	0.432287917	1	0.020844419	0.999411859	1	0.53695372	0.077965343	0.121078625	0.135301611
0.719248909	0.828953528	0.80991781	0.646560091	0.919962488	0.500936763	0.020844419	0.404587674	0.5264817	0.99955157	0.733836731	0.124221763	0.130469058	0.245132198
0.768532527	0.232908182	0.342584699	0.748828146	0.952934129	0.494731987	0.110523368	1	0.326492648	0.999327354	0.473354916	0.05193127	0.052655986	0.142336468
0.354249862	0.232908182	0.342584699	0.67694577	0.963743559	0.440614069	0.368245485	0.003895747	0.552690221	0.809773033	0.598250042	0.055345674	0.054742748	0.058388864
0.809718218	0.917354937	0.642535407	0.425350292	0.569083171	0.759259259	0.020526881	0.09649252	0.952982966	0.484753363	0.514228992	0.938621608	0.53210137	1
0.915109269	0.806881819	0.453588366	0.306806903	0.542371712	1	0.00823469	0.236430505	0.073320526	0.653363229	0.760224053	0.779462476	0.705720049	0.834649121
0.563379297	0.516490036	0.242704786	0.222373727	0.40720435	0.758673616	0.083948325	0.099764729	0.523483207	0.533408072	0.622636808	0.578082981	0.568921144	0.699922731
0.318299839	0.448840899	0	0.29570078	0.388780654	0.622919416	0	0.022481099	0.564311895	0.520067265	0.423963684	0.250097079	0.280530502	0.36993423
0.44981638	0.707362652	0.22658281	0.115415948	0.209882673	0.676798518	0.01677092	0.0440614	0.188279663	0.518049327	0.379358709	0.24957146	0.329569431	0.344800465
0.53065181	0.918927034	0.685604891	0	0	0.693215688	0.59973291	0.071626109	0.435398679	0.603363229	0.755495017	0.142591376	0.174175149	0.296264428
0.656408048	0.811911363	0.465678239	0.37271812	0.568783425	0.806580975	0.013515897	0.110713544	0.58427316	0.493049327	0.370990182	0.412501647	0.148763013	0.556738756
1	0.772970416	0.696035927	0.32292102	0.537123529	0.826339488	0.004089769	0.21755607	0	0	0.821663642	0.829754316	0.216327761	0.795165314
0.59794567	0.816996787	0.523375809	0.578641029	0.668898703	0.712769823	0.012210763	0.181723638	0.630528491	0.781390135	0.23880272	0.202409878	0.047578196	0.344900212
0.859847815	1	1	0.295519891	0.471522291	0.728719258	0.022236398	0.071209762	0.641201659	0.365358744	0.605646236	0.871962772	0.263488604	0.717972233
0.849887909	0.787705602	0.570669326	0.378520947	0.581226957	0.819527318	0.013118577	0.107729915	0.549321511	0.081390135	0.532175935	1	0.580885251	0.571244013
0.442956696	0.462563966	0.447095734	0.525536582	0.591554739	0.63688972	0.006757787	0.020064458	0.708406745	0.625112108	0.519340268	0.273009317	0.061814556	0.43042204
0.802770242	0.741138625	0.415385996	0.740828443	0.78222917	0.794906786	0.544581037	0.459280521	0.719691398	0.484304933	0.395653776	0.192862151	0	0.316285575
0.647600003	0.549344279	0.560810645	0.465057598	0.652799445	0.859874221	0.126595822	0.18877403	0.600850192	0.632735426	0.419613637	0.306206453	0.144659046	0.487593897
