# Supplementary material for: Agroecosystem vulnerability and driving factors in Northeast China
Source: PLoS One. 2026 Feb 12;21(2):e0339870. doi: 10.1371/journal.pone.0339870 (PMC12900346; doi:10.1371/journal.pone.0339870)
Supplement: S1 File — (ZIP) [file pone.0339870.s001.zip › Geodetector/2013 ln.csv]

Y	X1	X2	X3	X4	X5	X6	X7	X8	X9	X10	X11	X12	X13
0.501805714	-0.256110518	-0.350986838	-1.295324704	-0.318743768	-1.507904927	-3.294416654	-2.53302753	-0.308068024	-0.10922743	-0.593482104	-1.268141814	-1.447731484	-1.103803391
0.544827062	-0.20626802	-0.378916308	-1.092282016	-0.240323891	-1.463238817	-2.509517614	-1.991955576	-0.124941839	-0.522343234	-1.610442212	-1.735661098	-4.288129367	-1.467581649
0.471115959	-0.237860302	-0.450929937	-1.218978013	-0.2844381	-1.196436052	-3.864079443	-3.163363188	-0.260332906	-0.428959028	-2.643246009	-1.858693721	-2.667691741	-1.93944338
0.469032872	-0.173305451	-0.450593055	-1.265745183	-0.322203813	-1.420482756	-3.969130014	-2.666644069	-0.278297108	-0.568020188	-0.924751929	-1.679021124	-2.638572102	-2.062347271
0.48628407	-0.157421338	-0.202748662	-1.130538843	-0.242640749	-1.100797655	-4.841640308	-4.137178017	-0.231311638	-0.098320002	-1.5755259	-1.763554895	-2.245858191	-2.198190591
0.718181641	-0.635454261	-0.724356154	-0.850446322	-0.117316305	-1.13167187	-0.438998762	-0.423961289	-0.255694724	0	-1.038816025	-0.856613463	0	-1.466391584
0.340025319	-0.106168065	-0.281470231	-1.50476307	-0.45733724	-3.00641541	0	0	-0.113370958	-0.04360217	-2.090551785	-2.856395773	-4.35046583	-2.769565577
0.471725703	-0.380250701	-0.454804403	-1.199765672	-0.282503882	-1.603708283	-4.004545583	-2.448426373	-0.126322309	-0.642398324	-1.302700899	-1.648099489	-2.544547365	-2.055610756
0.459135776	-0.955168597	-0.872360633	-1.174053955	-0.267024502	-1.302197868	-3.405306422	-2.849453076	-0.146976466	-0.039484114	-0.838509953	-0.967720631	-3.214337978	-1.345176971
0.404314137	-0.54969596	-0.304489771	-1.322658319	-0.338311899	-1.163529753	-4.148443061	-3.277154573	-0.167217081	-0.072221173	-1.79078991	-1.983066016	-1.882438294	-2.152468937
0.327160656	-0.259636242	-0.325396077	-1.332925586	-0.405665674	0	-6.444350841	-3.781103617	0	0	-3.304968528	-3.133405679	-4.039987329	-3.211129863
0.516574787	-0.990255261	-0.78761531	-1.131194481	-0.248623561	-1.754240251	-2.869481584	-2.320498763	-0.049467804	-2.283541872	-0.915097825	-1.495248164	0	-1.268288795
0.01	-1.092651835	-0.61523018	-1.148553193	0	0	-4.885792937	-5.195773117	-0.386465405	-0.007584096	-0.330386316	0	-0.093451156	0
0.6344312	-0.619229555	-0.774391738	-1.252850969	-0.27220582	-0.837286972	-2.384046214	-1.90714497	-0.247896934	-0.299841261	-0.206626949	-0.803478858	-1.02528576	-0.430018994
0.425697404	-0.245604498	-0.349074526	-2.003584947	-0.63828496	-0.847067868	-3.588673654	-3.278597396	-0.383897401	-0.455230201	-0.087392894	-1.705557117	-1.147566466	-1.279604264
0.571559916	-0.544407537	-0.39094582	-1.388359899	-0.315141526	-0.649692493	-2.530016296	-2.098579351	-0.107146452	-0.356720929	-0.212098336	-1.415697586	-2.227753837	-0.882882531
0.32133815	-0.979678305	-1.400776755	-2.635400089	-0.871527579	-0.868928628	-3.098857207	-3.001022122	-0.425084049	-0.274763411	-0.136599603	-1.340007502	-1.240300245	-0.866021038
0.190311152	0	-1.133616294	0	-1.537268615	-0.786062273	-3.596641217	-3.586868565	-0.357221026	-0.679573957	0	-1.707645329	-1.780766754	-1.383492442
0.308209885	-0.186947678	-0.277594745	-2.154701199	-0.720891742	-1.123863493	-4.058985213	-3.781491298	-0.774741898	-0.084023053	-0.620992265	-2.316404539	-1.366391047	-2.074518541
0.728337758	-0.187591183	-0.210822506	-0.70824206	-0.054744843	-0.854962053	-0.783374035	-0.853265282	-0.343594761	-1.354300619	-0.445185963	-1.929547789	-1.216238773	-1.444257249
0.65752377	-1.457110972	-1.071236356	-0.731060153	-0.063579594	-0.944010045	0	0	-0.289739812	-1.233963816	-0.962538893	-2.89327041	-2.187952193	-2.010305771
0.498525276	-1.457110971	-1.071236354	-0.308367	-0.035293554	-0.714392289	-0.533351608	-5.253246143	-0.373364815	-0.187241478	-0.509769223	-2.569349091	-1.919688206	-2.89745625
0.938426272	-0.086260818	-0.442333356	-1.101744814	-0.412321805	-0.406011002	-1.774153402	-1.179901878	-0.386465405	-0.291464126	-1.718838514	-0.188512774	-0.654557134	0
0.840926288	-0.214578066	-0.790565175	-1.114418771	-0.610150977	0	-1.188434106	-0.499292622	-4.163659721	-0.319947252	-0.793179393	-0.389168267	-0.348719715	-0.175533888
0.632680265	-0.660699282	-1.415909447	-0.862301781	-0.806840488	-0.106606127	-1.998360829	-1.516532107	-0.642706722	-0.286346627	-1.273949931	-0.862783835	-0.896076674	-0.395757798
0.268144964	-0.801086799	0	-2.045830509	-1.561064087	-0.607045792	-2.946589277	-2.59397491	-0.590101914	-0.321842987	-1.970588652	-1.339510886	-1.078256318	-1.072563685
0.30478961	-0.3462118	-1.484644794	-2.495906412	-1.747280909	-0.37610986	-2.816922308	-2.352173399	-2.049606545	-0.242213413	-2.686127941	-1.220863484	-0.96531479	-1.139374226
0.321807525	-0.084548557	-0.377453778	-3.748392643	0	-0.277981074	-2.802455195	-2.337073309	-1.762134015	-0.315444189	-1.314681812	-1.715829016	-1.625926117	-1.28580924
0.844820611	-0.208364104	-0.764260358	-0.229156562	-0.114248877	-0.14093756	-2.09414826	-1.485239781	-0.619321462	-0.436220306	-1.274746364	-1.152155522	-1.713143708	-0.613682166
0.966969587	-0.257514503	-0.362354001	-0.76868244	-0.420950197	-0.188626913	-1.130300316	-0.501179992	0	-0.916964006	-0.601606292	-0.225688064	-1.125009761	-0.23472173
0.677636463	-0.202120117	-0.647455509	-0.536037576	-0.114311121	-0.421303677	-1.916860902	-1.293189196	-0.363038841	-0.129871879	-1.698914736	-1.75924039	-2.225794546	-1.12007818
0.863268496	0	0	-1.616802904	-0.730641888	-0.213352478	-1.937634548	-1.41524509	-0.294041055	-0.682986238	-1.521206872	-0.321744407	-1.218486649	-0.390152148
1	-0.23863086	-0.560945351	-0.502422555	-0.251908655	-0.225948362	-1.674782089	-0.729140483	-0.415869925	-0.834177009	-1.670550599	0	-0.551559882	-0.571910453
0.494384488	-0.770970427	-0.804982537	-1.266389895	-0.640391988	-0.421303677	-3.053150173	-2.880067129	-0.300506183	-0.199338497	-1.171845211	-1.210753742	-2.234239559	-0.886095237
0.882924273	-0.299567593	-0.87854708	0	0	-0.213352478	-1.001435183	-0.593048559	-0.243702027	-0.351217706	-2.220854786	-1.508204966	-2.275433265	-1.189483297
0.82631505	-0.599029932	-0.578371962	-0.277928492	-0.094923768	-0.176489672	-1.723274657	-1.25703496	-0.189255001	-0.2474092	-1.402821841	-1.107109663	-2.60401352	-0.739555337
