# Supplementary material for: Agroecosystem vulnerability and driving factors in Northeast China
Source: PLoS One. 2026 Feb 12;21(2):e0339870. doi: 10.1371/journal.pone.0339870 (PMC12900346; doi:10.1371/journal.pone.0339870)
Supplement: S1 File — (ZIP) [file pone.0339870.s001.zip › Geodetector/2013.csv]

Y	X1	X2	X3	X4	X5	X6	X7	X8	X9	X10	X11	X12	X13
0.501805714	0.774056417	0.70399302	0.273808943	0.727061822	0.221373286	0.037089675	0.079418215	0.734865328	0.896526497	0.552400416	0.281353944	0.235103019	0.331607449
0.544827062	0.813614982	0.684602906	0.335450117	0.786373121	0.231485321	0.081307451	0.136428368	0.882548231	0.593129078	0.199799241	0.176283621	0.013730586	0.230482199
0.471115959	0.788312809	0.637035473	0.295532043	0.75243693	0.302269568	0.020982229	0.042283295	0.770794941	0.651186609	0.071130006	0.155876115	0.069412262	0.143783961
0.469032872	0.840880728	0.637250115	0.282029055	0.724550503	0.241597356	0.01888986	0.069485021	0.757071856	0.566646182	0.396629799	0.186556502	0.071463239	0.127155152
0.48628407	0.854344015	0.816483429	0.322859239	0.784553315	0.332605673	0.007894095	0.015967849	0.793492145	0.906358821	0.206898716	0.171434348	0.105836673	0.111003828
0.718181641	0.529694814	0.4846365	0.42722421	0.889303858	0.322493638	0.644681578	0.654449215	0.774378332	0	0.353873411	0.424597565	1	0.230756651
0.340025319	0.899273499	0.754673381	0.222069903	0.632966842	0.049468686	0	0	0.8928194	0.957334738	0.123618906	0.057475542	0.012900802	0.062689232
0.471725703	0.683689986	0.634572076	0.301264798	0.753893715	0.201149215	0.018232573	0.086429487	0.88133074	0.526029321	0.271796705	0.192415249	0.07850858	0.128014626
0.459135776	0.384747272	0.417963725	0.309111274	0.765654311	0.271933462	0.033196646	0.057875966	0.863314294	0.961285225	0.432354272	0.379948094	0.040181926	0.260493604
0.404314137	0.577125253	0.737499572	0.266426114	0.712972878	0.312381603	0.01578898	0.037735478	0.846015937	0.93032511	0.166828338	0.137646563	0.152218499	0.116196921
0.327160656	0.771332113	0.722241234	0.263704641	0.66653297	0	0.001589476	0.022797518	1	1	0.036700367	0.043569162	0.017597695	0.040311042
0.516574787	0.371481854	0.454928366	0.32264763	0.779873493	0.173038658	0.056728328	0.098224583	0.9517358	0.10192257	0.400477447	0.224192961	0	0.281312594
0.01	0.335326084	0.540516465	0.317095213	0	0	0.007553132	0.005539932	0.679454231	0.99244459	0.718646056	0	0.910782503	0
0.6344312	0.538359054	0.460984095	0.285689144	0.761697472	0.432883356	0.092176855	0.148503765	0.780440376	0.740935827	0.813323005	0.447768528	0.35869395	0.650496739
0.425697404	0.782231538	0.705340562	0.134850982	0.528197528	0.428670008	0.02763496	0.037681071	0.681201314	0.634301934	0.916317009	0.181671146	0.317408254	0.278147352
0.571559916	0.58018542	0.676416803	0.249484148	0.729685598	0.522206334	0.079657722	0.122630519	0.898394092	0.699967811	0.808885151	0.242756211	0.107770228	0.413589009
0.32133815	0.375431854	0.246405493	0.071690281	0.418312056	0.419400643	0.045100714	0.049736206	0.653714839	0.759751851	0.87231943	0.261843704	0.289297345	0.420621862
0.190311152	0	0.321867183	0	0.214967459	0.455635436	0.027415651	0.027684888	0.699617847	0.506832879	1	0.181292174	0.168508893	0.250701462
0.308209885	0.829487136	0.757603782	0.115937828	0.486318392	0.325021647	0.017266532	0.022788681	0.460822705	0.919410061	0.537410919	0.09862756	0.255025676	0.125616892
0.728337758	0.828953528	0.80991781	0.492509239	0.946726681	0.42529933	0.45686194	0.426021578	0.709216272	0.258127761	0.640705117	0.145213851	0.296342685	0.235921242
0.65752377	0.232908182	0.342584699	0.481398364	0.938399426	0.389064537	1	1	0.748458282	0.291136277	0.381921995	0.055394752	0.112146167	0.133947711
0.498525276	0.232908182	0.342584699	0.734645653	0.965322001	0.489489489	0.586635499	0.005230512	0.688414043	0.829243469	0.600634175	0.076585379	0.14665268	0.055163364
0.938426272	0.917354937	0.642535407	0.332290792	0.662111171	0.666302837	0.169626995	0.307308891	0.679454231	0.747168817	0.179274252	0.828189924	0.519672157	1
0.840926288	0.806881819	0.453588366	0.328105928	0.543268842	1	0.304698015	0.606959858	0.015550543	0.726187341	0.452404136	0.67762024	0.705590869	0.839008965
0.632680265	0.516490036	0.242704786	0.422189176	0.446265823	0.898879647	0.135557303	0.219471673	0.52586712	0.751002253	0.279724544	0.421985707	0.408167898	0.673169719
0.268144964	0.448840899	0	0.129272783	0.209912587	0.544958414	0.052518527	0.074722434	0.554270794	0.724811986	0.139374789	0.261973772	0.340188189	0.342130278
0.30478961	0.707362652	0.22658281	0.082421709	0.174247094	0.686526907	0.059789674	0.095162112	0.128785565	0.784888654	0.068144288	0.29497535	0.380863289	0.320019219
0.321807525	0.918927034	0.685604891	0.023555578	0	0.757311154	0.060660945	0.096609972	0.171678109	0.729464782	0.268559762	0.17981459	0.196729396	0.276426798
0.844820611	0.811911363	0.465678239	0.795204025	0.892035921	0.868543542	0.123175112	0.226448036	0.538309577	0.646475288	0.279501851	0.315954987	0.180298096	0.54135384
0.966969587	0.772970416	0.696035927	0.463623518	0.656422793	0.828095401	0.322936259	0.60581538	0	0.399730781	0.547930792	0.797966978	0.324649299	0.790790872
0.677636463	0.816996787	0.523375809	0.585061929	0.891980399	0.656190801	0.147067899	0.274394289	0.695559417	0.878207941	0.182881891	0.1721756	0.107981588	0.326254287
0.863268496	1	1	0.198532413	0.481599758	0.80787133	0.144044277	0.242866082	0.745245895	0.50510637	0.218448089	0.724883442	0.295677292	0.676953869
1	0.787705602	0.570669326	0.605063084	0.777315739	0.797759295	0.187349	0.482323377	0.659766084	0.434231703	0.188143445	1	0.576050539	0.56444606
0.494384488	0.462563966	0.447095734	0.281847286	0.527085772	0.656190801	0.04720997	0.056130995	0.740443326	0.819272525	0.309794777	0.2979726	0.107073522	0.412262401
0.882924273	0.741138625	0.415385996	1	1	0.80787133	0.367351845	0.552639959	0.783721127	0.703830509	0.108516311	0.221306875	0.10275238	0.304378497
0.82631505	0.549344279	0.560810645	0.757350977	0.909442261	0.838207436	0.178480727	0.28449632	0.827575447	0.780821116	0.245902087	0.330512875	0.073976077	0.477326118
