# Supplementary material for: Agroecosystem vulnerability and driving factors in Northeast China
Source: PLoS One. 2026 Feb 12;21(2):e0339870. doi: 10.1371/journal.pone.0339870 (PMC12900346; doi:10.1371/journal.pone.0339870)
Supplement: S1 File — (ZIP) [file pone.0339870.s001.zip › Geodetector/2022 ln.csv]

Y	X1	X2	X3	X4	X5	X6	X7	X8	X9	X10	X11	X12	X13
0.483520048	-0.256110518	-0.350986838	-0.829850544	-0.161740657	-1.32425897	-3.416817575	-2.353841312	-0.26550045	-0.056845228	-0.822337728	-0.943819997	-1.239769694	-1.222716115
0.532610498	-0.20626802	-0.378916308	-0.99475397	-0.07831575	-1.46967597	-3.187226873	-2.151849845	-0.354510537	-0.307604543	-3.125633238	-0.899073765	-4.83903699	-1.612817971
0.435866458	-0.237860302	-0.450929937	-1.26420555	-0.205922814	-1.207311706	-3.533759908	-2.85952633	-0.430064059	-0.297437205	-2.570483852	-1.485679601	-1.815982965	-2.153632621
0.378729649	-0.173305451	-0.450593055	-1.174402636	-0.170202209	-3.611918413	-3.935124557	-2.723440045	-0.218559759	-0.632539685	-0.952860213	-1.415931206	-1.692083493	-2.256447214
0.438248513	-0.157421338	-0.202748662	-1.357135244	-0.195198332	-1.197328262	-4.405133985	-3.63620923	-0.161095618	-0.086107639	-1.441351051	-1.423607662	-1.688677959	-2.337381878
0.866711172	-0.635454261	-0.724356154	0	-0.016296561	-1.105636904	-1.31938253	-0.058735611	-0.497385118	0	-2.019234077	-0.576320274	-0.039331776	-1.583761632
0.345179955	-0.106168065	-0.281470231	-1.679077814	-0.271679479	-6.214608098	0	-5.017116932	-0.067859	-0.007636216	-2.402337009	-2.510512226	-2.299311521	-2.987581309
0.3905557	-0.380250701	-0.454804403	-1.101303283	-0.237791912	-1.604450371	-3.529357926	-2.509788324	-0.422259321	-0.417283467	-1.187162478	-1.079124079	-2.235524597	-2.18902594
0.303214957	-0.955168597	-0.872360633	-1.155962265	-0.197175751	-1.46967597	-3.808988604	-2.838033487	-0.095135227	-0.011219838	-1.38945477	-0.941210282	-2.373496554	-1.623434578
0.341120133	-0.54969596	-0.304489771	-1.609514689	-0.280110726	-1.234432012	-4.053271345	-3.133950701	-0.151518308	-0.029516918	-2.272478098	-1.847859459	-2.200206443	-2.301135177
0.396307363	-0.259636242	-0.325396077	-0.887110622	-0.054586424	0	-6.752715609	-5.336643185	0	0	-3.208600124	-1.860452947	-1.386030574	-3.431654722
0.367228249	-1.106934969	-0.75170255	-0.825198874	0	-1.890475442	-3.616031255	-2.183417898	-0.673546087	-0.928280161	-1.105000734	-0.822790614	-4.128580171	-1.421543348
0.033139687	-1.092651835	-0.61523018	-0.754508118	0	0	-5.344224485	0	-0.927896017	-0.028043684	-0.492884998	0	-0.301075553	0
0.54577253	-0.619229555	-0.774391738	-1.046994897	-0.279207082	-0.879476759	-2.584549825	-1.41639782	-1.175060541	-0.384595731	-0.238154881	-0.268847234	-0.647964302	-0.36640404
0.35237732	-0.245604498	-0.349074526	-1.630353604	-0.480854296	-0.84629836	-3.815213327	-2.815024777	-0.169630526	-0.590054471	-0.166682668	-1.001753962	-2.047190451	-1.430855002
0.345698929	-0.544407537	-0.39094582	-1.724435111	-0.582605848	-0.721546655	-2.833895078	-1.700239967	-0.083559514	-0.460289417	-0.098055876	-0.610562075	-4.507110215	-1.42400197
0.292206376	-0.979678305	-1.400776755	-1.753427111	-0.90445471	-1.027222293	-3.195314001	-2.528593528	-0.973822612	-0.360685105	-0.951260516	-0.531556893	-1.43030195	-1.003446523
0.01	0	-1.133616294	-1.997657679	-1.28324512	-0.88673193	-3.823949662	-2.914827702	-0.233349382	-0.9187261	0	-1.10706311	-1.686843782	-1.507730721
0.286582164	-0.186947678	-0.277594745	-1.580523186	-0.839787465	-1.370421012	-4.335839549	-3.241991011	-0.558898567	-0.108360908	-0.444014703	-1.763765022	-1.097708164	-2.269406696
0.640200595	-0.187591183	-0.210822506	-0.861258678	-0.1699154	-0.884307686	-1.644221069	-0.571311057	-0.24734325	-2.515488145	-0.436179968	-0.83694898	-2.374981135	-1.565128372
0.568400115	-1.457110972	-1.071236356	-0.758981637	-0.099638362	-0.975510092	-0.785344576	0	-0.211967471	-1.750988193	-1.01064887	-1.255425322	-2.619316041	-2.160220594
0.340889292	-1.457110971	-1.071236354	-0.32776756	-0.052111124	-0.643667123	-0.40928483	-3.576053674	-1.887588996	-0.079297595	-0.169722471	-2.11596619	-1.949018028	-2.916920825
0.908511172	-0.086260818	-0.442333356	-2.395105871	-0.733609736	-0.400882126	-1.563706904	-0.578156217	-0.927896016	-0.078571669	-1.820001586	-0.11110784	-0.433537999	0
0.92996296	-0.214578066	-0.790565175	-2.002557229	-0.832598175	0	-0.615405905	-0.278932094	-1.288512558	-0.205666924	-1.021346024	-0.199167033	0	-0.399094394
0.531591214	-0.660699282	-1.415909447	-1.47851969	-0.975776087	-0.02928258	-1.85379979	-1.331170005	-0.545367924	-0.102059112	-1.119359943	-0.46490479	-1.181148712	-0.512784034
0.241885933	-0.801086799	0	-1.880667512	-1.521275376	-0.646181537	-3.070851279	-2.441147223	-0.567589797	-0.131495506	-2.334041167	-0.978053788	-1.443357449	-1.225848529
0.378768991	-0.3462118	-1.484644794	-2.710223792	-1.721599309	-0.336872317	-2.977176454	-2.248747114	-1.175785486	-0.052629266	-3.322460304	-0.992807413	-0.689047504	-1.286151336
0.42750279	-0.084548557	-0.377453778	0	0	-0.21319322	-2.892813002	-2.295942728	-1.243795947	-0.168782765	-1.833278158	-1.114153221	-2.173242791	-1.402195815
0.716948472	-0.208364104	-0.764260358	-0.834108046	-0.239612041	-0.160168752	-1.542316419	-1.099585997	-0.761818839	-0.235953106	-1.414130655	-0.532705282	-1.841480983	-0.74225734
0.95614265	-0.257514503	-0.362354001	-1.169055511	-0.503405092	-0.175544573	-0.698166285	-0.246193653	0	-0.326834292	-0.93453567	-0.146219199	-0.989294738	-0.358059141
0.602968861	-0.202120117	-0.647455509	-0.799740881	-0.357955223	-0.316081547	-1.863402468	-1.292715639	-0.409464038	-0.053461131	-1.562154124	-0.786079374	-3.129394689	-1.236294059
0.837751685	0	0	-1.403533393	-0.939897922	-0.175544573	-1.805928683	-1.256293452	-0.607287043	-0.379627616	-1.680094364	-0.224713368	-1.17836923	-0.51923908
1	-0.23863086	-0.560945351	-0.964180202	-0.329209177	-0.258770729	-0.97649851	-0.121543587	-0.423862655	-0.310790338	-1.765277819	0	-0.162269918	-0.64184974
0.360471536	-0.770970427	-0.804982537	-1.809360568	-0.934235009	-0.495937011	-3.275733607	-2.082645396	-0.246689657	-0.054670548	-1.335275578	-0.671043334	0	-1.019424725
0.744192199	-0.299567593	-0.87854708	-0.514582234	-0.032390021	-0.211956362	-1.144872104	-0.777875586	-0.21405622	-0.141604377	0	-0.789715596	-3.411920634	-1.291607746
0.649616544	-0.599029932	-0.578371962	-0.694751187	-0.127763217	-0.265268478	-1.315723951	-1.434416874	-0.370255786	-0.111610762	-1.745896604	-0.670366038	-3.019363878	-0.836762515
