# Supplementary material for: Agroecosystem vulnerability and driving factors in Northeast China
Source: PLoS One. 2026 Feb 12;21(2):e0339870. doi: 10.1371/journal.pone.0339870 (PMC12900346; doi:10.1371/journal.pone.0339870)
Supplement: S1 File — (ZIP) [file pone.0339870.s001.zip › Geodetector/2022.csv]

Y	X1	X2	X3	X4	X5	X6	X7	X8	X9	X10	X11	X12	X13
0.483520048	0.774056417	0.70399302	0.436114461	0.85066179	0.266	0.032816706	0.095003522	0.766822098	0.944740277	0.439403248	0.389138485	0.289450872	0.294429376
0.532610498	0.813614982	0.684602906	0.369814419	0.924672415	0.23	0.041286204	0.116268879	0.701516726	0.735206003	0.04390912	0.406946413	0.007914672	0.199325129
0.435866458	0.788312809	0.637035473	0.28246361	0.813895895	0.299	0.029194939	0.057295893	0.650467425	0.742719221	0.076498523	0.226348462	0.162677923	0.116061783
0.378729649	0.840880728	0.637250115	0.309003512	0.843494237	0.027	0.019543265	0.065648532	0.803675451	0.531240902	0.385636442	0.242699505	0.184135479	0.104721879
0.438248513	0.854344015	0.816483429	0.257397102	0.82267148	0.302	0.01221447	0.026352049	0.851210676	0.917495468	0.236607873	0.240843565	0.184763628	0.096580166
0.866711172	0.529694814	0.4846365	1	0.98383551	0.331	0.267300301	0.942956044	0.608118741	0	0.132757108	0.561962435	0.961431676	0.205201751
0.345179955	0.899273499	0.754673381	0.186545927	0.762098491	0.002	0	0.006623595	0.934392214	0.992392866	0.090506192	0.081226622	0.100327894	0.050409214
0.3905557	0.683689986	0.634572076	0.332437541	0.788366724	0.201	0.029323738	0.081285444	0.655564016	0.658834136	0.305085724	0.339893115	0.106936017	0.112025815
0.303214957	0.384747272	0.417963725	0.314754514	0.821046321	0.23	0.022170591	0.058540674	0.909249971	0.98884287	0.249211145	0.390155352	0.093154437	0.197220166
0.341120133	0.577125253	0.737499572	0.199984645	0.755700061	0.291	0.017365473	0.043545422	0.859402148	0.970914452	0.103056479	0.157574099	0.110780286	0.100145097
0.396307363	0.771332113	0.722241234	0.411844008	0.946876672	0	0.001167704	0.004811997	1	1	0.040413147	0.155602135	0.250065956	0.032333394
0.367228249	0.330570619	0.47156301	0.438147848	1	0.151	0.026889181	0.112655826	0.509897228	0.395232863	0.331210639	0.439204293	0.01610573	0.241341256
0.033139687	0.335326084	0.540516465	0.470241861	0	0	0.004775653	0	0.395384719	0.97234589	0.610861515	0	0.74002186	0
0.54577253	0.538359054	0.460984095	0.35099093	0.756383254	0.415	0.075430029	0.242586284	0.308800284	0.680725777	0.788080623	0.76426	0.523109587	0.693222655
0.35237732	0.782231538	0.705340562	0.195860305	0.618254994	0.429	0.022033014	0.059903235	0.843976586	0.554297091	0.84646818	0.36723476	0.129097099	0.2391044
0.345698929	0.58018542	0.676416803	0.178273728	0.558441256	0.486	0.058783441	0.182639691	0.919836342	0.631100968	0.906598246	0.543045551	0.011030289	0.240748618
0.292206376	0.375431854	0.246405493	0.17317942	0.404762538	0.358	0.040953664	0.079771137	0.377636717	0.697198508	0.386253837	0.587689288	0.239236674	0.366613718
0.01	0	0.321867183	0.135652654	0.277136499	0.412	0.021841364	0.054213371	0.791876858	0.399027038	1	0.330528262	0.185102828	0.221411854
0.286582164	0.829487136	0.757603782	0.205867363	0.431802287	0.254	0.013090879	0.039085997	0.571838559	0.897303694	0.641455989	0.171398329	0.333634845	0.103373494
0.640200595	0.828953528	0.80991781	0.422629793	0.843736194	0.413	0.193162965	0.564784488	0.780872613	0.080823449	0.646501366	0.433029692	0.093016244	0.209061174
0.568400115	0.232908182	0.342584699	0.468142924	0.905164701	0.377	0.455962561	1	0.808991013	0.173602306	0.363982725	0.284954625	0.072852674	0.115299684
0.340889292	0.232908182	0.342584699	0.72053048	0.949223379	0.525362319	0.664125043	0.027985922	0.151436483	0.923764976	0.84389899	0.120516791	0.142413849	0.054100015
0.908511172	0.917354937	0.642535407	0.091163027	0.480172562	0.669729	0.209358559	0.56093165	0.395384719	0.924435804	0.162025494	0.894842244	0.648211661	1
0.92996296	0.806881819	0.453588366	0.134989642	0.434917825	1	0.540421491	0.756591278	0.275680537	0.81410419	0.360109897	0.819413013	1	0.670927367
0.531591214	0.516490036	0.242704786	0.227974912	0.376899733	0.971142	0.156640832	0.264168003	0.579628485	0.902976173	0.326488699	0.628194913	0.306925966	0.598826104
0.241885933	0.448840899	0	0.152488284	0.218433125	0.524043	0.046381654	0.087060916	0.566890114	0.876783215	0.096903352	0.376042245	0.23613362	0.293508544
0.378768991	0.707362652	0.22658281	0.066521918	0.178779995	0.714	0.050936452	0.105531361	0.308576502	0.948731674	0.036063994	0.370534985	0.502054046	0.276332249
0.42750279	0.918927034	0.685604891	0	0	0.808	0.055420096	0.100666447	0.288287813	0.84469238	0.159888568	0.328193068	0.113807962	0.246056077
0.716948472	0.811911363	0.465678239	0.43426165	0.7869331	0.852	0.21388508	0.333008922	0.46681659	0.789817711	0.243136891	0.587014779	0.158582394	0.476038122
0.95614265	0.772970416	0.696035927	0.310660218	0.604468879	0.839	0.497496735	0.781770818	0	0.721203242	0.392768197	0.863968301	0.371838842	0.699031733
0.602968861	0.816996787	0.523375809	0.449445409	0.699104378	0.729	0.155143859	0.274524261	0.664006037	0.947942786	0.209683899	0.455627644	0.043744268	0.290458648
0.837751685	1	1	0.245727178	0.390667712	0.839	0.164321783	0.284707355	0.544826958	0.684116116	0.18635639	0.798745132	0.307780248	0.594973103
1	0.787705602	0.570669326	0.381295657	0.719492499	0.772	0.37662755	0.885552454	0.65451377	0.732867514	0.171139234	1	0.850211686	0.526317972
0.360471536	0.462563966	0.447095734	0.163758816	0.392886305	0.609	0.037789137	0.124600159	0.781383153	0.946797021	0.263085665	0.511174973	0	0.360802441
0.744192199	0.741138625	0.415385996	0.597750262	0.968128918	0.809	0.31826462	0.459380891	0.807302997	0.867964575	0	0.453973889	0.032977801	0.274828573
0.649616544	0.549344279	0.560810645	0.499198639	0.880061738	0.767	0.268280031	0.238254256	0.690557673	0.894392321	0.174488472	0.511521307	0.048832272	0.433110445
