# Supplementary material for: Agroecosystem vulnerability and driving factors in Northeast China
Source: PLoS One. 2026 Feb 12;21(2):e0339870. doi: 10.1371/journal.pone.0339870 (PMC12900346; doi:10.1371/journal.pone.0339870)
Supplement: S1 File — (ZIP) [file pone.0339870.s001.zip › Geodetector/22 input.R]

install.packages("GD")
library(GD)
data<-read.csv("C:\\Users\\DELL\\Desktop\\2022 ln.csv",as.is=TRUE)
head(data)[1:5,]
discmethod<-c("equal","natural","quantile","geometric","sd")
discitv<-c(2:8)
datagdm<-gdm(Y~X1+X2+X3+X4+X5+X6+X7+X8+X9+X10+X11+X12+X13,
             continuous_variable=c("X1","X2","X3","X4","X5","X6","X7","X8","X9","X10","X11","X12","X13"),
             data=data,
             discmethod=discmethod,discitv=discitv)
datagdm
plot(datagdm)
